# Supplementary material for: Obesity alters the mouse endometrial transcriptome in a cell context-dependent manner
Source: Reprod Biol Endocrinol. 2022 Nov 24;20:163. doi: 10.1186/s12958-022-01030-0 (PMC9686036; doi:10.1186/s12958-022-01030-0)
Supplement: Supplementary file 2 — Additional file 2: Supplemental Data: Table 1. Differential Gene Expression. [file 12958_2022_1030_MOESM2_ESM.xlsx]

## Sheet: Epithelia_vs_Stroma
Supplemental Data: Table 1. Epithelia vs. Stroma
	baseMean	log2FoldChange	padj.IHW
Blnk	6492.09	8.66256	1.69251e-158
Cep85l	713.567	-4.8637	1.49353e-144
Rab11fip1	6124.14	6.57598	1.77185e-127
Dsp	2266.24	9.47347	4.19239e-123
Cldn4	20709.9	14.5918	2.61302e-120
Cnksr1	659.427	6.96426	1.71603e-106
Timp2	27199.7	-6.22867	3.91649e-106
Cldn7	13325.7	11.5659	1.06929e-98
Crb3	1090.05	10.1805	5.28909e-97
Krt8	43342	9.79748	5.69088e-96
Fcgrt	8080.81	-6.07813	3.9608e-91
Spint1	5542.75	11.4471	2.71456e-90
Erbb3	2226.75	8.03789	1.79752e-89
Ehf	2793.05	10.614	7.91057e-89
Fam83h	1081.63	6.84633	1.72168e-79
Sntb2	2680.95	-5.38721	1.56661e-75
Rab3il1	2201.23	-5.8847	1.63151e-75
Slc23a1	870.591	5.57775	2.25763e-75
Hbegf	8047.22	5.4291	6.39002e-73
Shroom3	1881.08	6.04769	1.53998e-72
Gprc5c	2155.09	5.01518	3.66559e-72
Rassf7	379.252	5.91333	1.18513e-71
Slc36a4	957.257	-5.6336	2.47124e-71
Sel1l3	1956.48	9.08528	2.52402e-71
Cygb	1067.86	-7.3968	9.62412e-71
Llgl2	1677.23	6.11975	1.42296e-69
Maf	1556.1	-6.84614	2.07849e-69
P3h3	1645.05	-6.79703	4.09605e-69
Cldn3	6896.42	10.0682	4.763e-68
Prss8	1409.52	10.8336	5.11973e-68
Cystm1	4034.97	5.5865	2.91838e-67
Myh14	3351.16	8.3463	1.60507e-65
Ezr	24462.3	4.26251	3.80802e-65
Rnf128	14030.2	8.5859	7.64153e-64
Selenom	1896.55	-6.68014	9.83242e-64
Rcn3	6133.06	-7.67459	2.49138e-63
Marveld3	428.322	7.60694	1.8521e-62
Rab25	1054.77	10.2746	1.8521e-62
Cxcl12	3998.31	-7.57526	3.77558e-62
Krt80	1856.01	7.26035	4.77811e-62
Ap1m2	1255.97	9.35345	5.15766e-62
Sprr1a	10527.7	8.83924	2.20205e-61
Cds1	596.349	4.5099	3.19881e-61
Wfdc2	9214.58	12.4305	2.29961e-60
Antxr2	6535.7	-4.43073	4.68354e-60
Tfpi	1042.87	-7.03001	4.96527e-60
Epcam	13233.3	9.53008	7.6365e-60
Ccdc120	738.509	4.43407	1.4869e-58
Ldb2	455.64	-6.93785	2.79223e-58
Cd302	2281.13	-6.09217	2.68012e-57
Thbs2	3555.13	-7.46546	2.73523e-57
Ocln	3697.66	7.29507	8.44335e-57
Ets2	16698.1	3.11638	3.5666e-56
Ccn3	675.855	-6.19532	5.81598e-56
Irf6	5133.09	8.63448	8.05233e-56
Inava	638.905	7.62689	1.54393e-55
Ceacam1	12146.1	8.58664	2.59722e-55
Dact3	661.16	-6.64634	7.6109e-55
Cnrip1	446.628	-6.90135	9.25022e-55
Sfn	3933.7	9.89971	1.89391e-54
Plscr4	866.548	-6.23169	3.1723e-54
Rbm47	3318.96	6.04907	4.19902e-54
Eps8l2	646.371	5.42072	6.99775e-54
St14	8248.04	9.60077	1.39555e-53
Itgb6	1231.34	9.00142	2.80404e-53
Zcchc24	2730.34	-6.51523	2.81887e-53
Lsr	1342.69	6.21253	7.18375e-53
Lum	47210.3	-8.37164	1.17283e-52
Shc2	246.888	-7.04106	1.26032e-52
Dnaja4	1278.71	-3.84764	1.51125e-52
Cped1	3675.59	-7.58515	1.61267e-52
Cldn23	2250.86	8.46765	2.45203e-52
Kcnq1	611.875	5.94973	3.18824e-52
Plekho1	1419.89	-3.97905	4.04825e-52
Fam102b	2916.11	-4.20676	1.42627e-51
Fut10	177.972	-4.02097	3.0977e-51
Prr13	6108.53	2.00741	4.22614e-51
Dab2	11298	-3.37008	5.11587e-51
Arhgef25	851.609	-6.78233	6.46258e-51
Calcrl	1151.84	-6.39168	7.26119e-51
Zeb2	4755.91	-5.19831	1.75041e-50
Rgl1	4269.4	-3.90875	2.52115e-50
Slc43a3	1193.92	-6.57495	2.70804e-50
Slc35g1	2012.59	7.52671	3.67805e-50
Grpel2	1663.86	3.50217	4.25581e-50
Fkbp7	1471.08	-6.45947	4.82962e-50
Proser2	1225.24	5.15626	1.03809e-49
Sh3bp5	2509.68	-4.62608	1.21777e-49
Ckmt1	2316.53	12.361	4.60564e-49
Krtcap3	714.437	4.74752	5.77127e-49
B3galnt1	540.548	-5.21114	2.7222e-48
Elmo3	432.826	4.60663	3.33451e-48
Dcn	97935.8	-7.11399	4.23354e-48
Elf3	5285.74	12.158	4.45223e-48
Kdf1	283.307	7.05784	5.26995e-48
Pax8	2006.71	10.8689	5.37079e-48
Large2	474.96	6.55691	7.4899e-48
Tnfaip6	8137.86	-8.18891	8.23803e-48
Plet1	5968.13	10.2426	9.51262e-48
Tmc4	2536.08	7.85812	1.17574e-47
Lad1	1823.69	10.1972	1.42077e-47
Ripk4	2938.01	8.66703	3.4975e-47
Hoxd8	301.382	-6.67772	1.02024e-46
Mecom	1822.98	5.81285	1.09266e-46
Cep170	1728.79	-4.64336	1.69525e-46
Prdm5	130.578	-6.47152	3.37651e-46
Crtap	2779.74	-5.58488	3.86064e-46
Zfp7	614.05	4.41813	4.70052e-46
Adamtsl5	432.714	-6.47967	9.91816e-46
Eno2	784.634	-4.55225	1.00882e-45
Klf6	42408.3	2.19206	1.12256e-45
Hnf1b	953.965	10.9106	1.25084e-45
Nynrin	403.422	-5.44195	1.39553e-45
Kcne4	488.96	-8.01374	1.42556e-45
Ank2	563.841	-6.14235	2.00968e-45
Gsto1	11488.7	4.53328	2.13242e-44
Gm45266	156.125	6.39442	3.52818e-44
Ippk	1102.95	2.78155	8.1814e-44
Colec12	3172.98	-6.83545	8.41836e-44
Wwc1	2825.68	7.84447	1.57397e-43
Lpl	6851.88	-6.03917	1.79064e-43
Pgm5	234.53	-7.3603	2.25093e-43
Capsl	210.754	6.40403	2.72597e-43
Pmaip1	6173.07	5.50884	4.01635e-43
Ttc28	728.432	-5.09039	4.58092e-43
Grb7	921.801	7.20621	7.60451e-43
Mmp2	15534.2	-7.70593	1.21621e-42
Map2k4	4401.61	2.72007	1.555e-42
Mxra8	3878.23	-6.26731	2.07198e-42
Prrx1	767.127	-6.84814	2.97823e-42
Hoxa10	1606.68	-7.37021	3.73031e-42
C1ra	1759.74	-6.70335	7.40449e-42
Ebf1	1309.48	-6.59514	9.55007e-42
Prkab1	2834.18	3.37857	1.18902e-41
Matn2	9756.57	-7.7938	1.8471e-41
Cndp2	18465.4	5.8021	1.94292e-41
Myo5a	3066.27	-4.01714	2.08829e-41
Bgn	5605.19	-7.79143	2.22636e-41
Mal	929.015	6.81245	2.24205e-41
Prkci	4351.65	2.49189	2.32737e-41
Sowahb	1157.62	11.9607	2.64787e-41
Snai2	623.835	-6.13327	3.55913e-41
Loxl3	747.383	-7.13318	4.69795e-41
Plekhs1	2616.63	10.3934	4.82816e-41
Usp43	878.878	9.69568	4.98979e-41
Vim	20062.8	-5.25647	6.16062e-41
Grhl2	643.544	9.44551	8.34615e-41
Emp3	4034.08	-4.75726	1.82331e-40
Gca	275.268	3.64915	4.28382e-40
Tshz1	1013.66	-3.55566	4.3093e-40
Cercam	717.362	-7.24897	5.0693e-40
Rab31	3969.42	-6.04642	5.16718e-40
Samd10	321.611	4.04409	5.59728e-40
Fap	460.327	-8.19663	6.87148e-40
Esrp2	438.632	7.37201	6.88032e-40
Tmprss2	3283.31	11.2421	8.69063e-40
Tmem26	336.452	-6.74946	1.35117e-39
Aspn	740.488	-7.5874	1.43801e-39
Stxbp1	815.523	-4.78953	1.49082e-39
Cmtm3	3736.57	-5.17378	2.47157e-39
Hoxd10	351.715	-6.89333	3.1675e-39
Pygl	790.13	-4.78457	3.50123e-39
Ildr1	954.6	7.70973	3.98008e-39
Tmem102	179.133	4.9448	4.69627e-39
0610040J01Rik	1434.35	8.04477	6.23643e-39
Ovol1	670.683	10.036	7.18182e-39
Lpar3	209.461	7.7371	7.61438e-39
Mgp	5874.11	-7.8337	1.07445e-38
Abhd17c	1640.5	1.77199	1.137e-38
Gypc	558.124	-5.32008	1.31205e-38
Lrrc32	1605.05	-5.85498	1.60316e-38
Hoxa11	427.384	-7.33065	1.64691e-38
Atp2b2	719.091	7.42902	1.74083e-38
Cdh11	4512.99	-6.45481	2.42973e-38
Tie1	633.87	-5.47587	2.90099e-38
Gtf2f2	1182.34	2.49349	3.31985e-38
Obsl1	700.754	-6.47907	3.43284e-38
Susd1	689.712	5.0847	4.071e-38
Dsg2	1246.43	8.00053	4.51877e-38
Tcf21	1747.82	-7.5627	4.79316e-38
Axl	8904.27	-5.71283	5.51538e-38
Krt18	44593.8	8.91167	6.52593e-38
Emilin1	3045.85	-6.53298	1.01403e-37
Rusc2	876.165	-3.65753	1.0207e-37
Lrp1	13346.7	-6.46229	1.1172e-37
Hand2os1	396.932	-6.89917	1.16295e-37
Kdr	676.057	-5.24897	1.16295e-37
Plxdc2	3065.13	-5.91076	1.19791e-37
Tspan8	4853.83	9.07954	1.38438e-37
Tmx4	1249.77	-2.28913	1.65332e-37
Nsg1	692.47	-5.89929	1.67163e-37
Ndn	792.906	-6.64322	2.19528e-37
Hhipl1	266.537	-7.18353	2.80609e-37
Stxbp2	2735.33	3.78207	3.00275e-37
Perp	4233.7	6.39656	4.39073e-37
Jcad	381.707	-3.93786	4.65935e-37
Macc1	988.225	11.4522	5.86546e-37
Cxadr	2696.08	5.54509	6.57635e-37
Dpt	8013.04	-8.43717	8.90893e-37
Tshz3	403.451	-6.46885	1.33903e-36
Igf2bp2	1479.47	4.07336	2.30028e-36
Esrp1	1092.02	12.2952	3.50777e-36
Grip1	168.227	6.30798	4.75995e-36
Cpm	2671.19	5.35611	5.20301e-36
Hoxd9	303.461	-7.24098	5.20301e-36
Tnfsf13b	409.236	-5.7153	6.617e-36
Dhrs9	4421.34	5.48072	6.65424e-36
Plek2	247.081	6.39331	8.47438e-36
Alox15	6785.73	9.25384	8.5547e-36
Gfpt2	4068.95	-6.94067	1.28898e-35
Cdcp1	1674.08	10.9128	1.35685e-35
B4galt2	362.415	-4.48417	1.71496e-35
Adam19	884.978	-5.10433	2.09595e-35
Runx1t1	440.795	-6.35134	2.50837e-35
Herc4	2234.38	2.29397	2.69677e-35
Epb41l4a	557.717	4.95315	4.12288e-35
Cyp27a1	1638.09	-5.9877	4.42475e-35
Eng	1734.93	-5.70824	4.76357e-35
Plekho2	7499.85	-3.7093	4.87955e-35
Gcnt2	3884.54	4.1353	4.89719e-35
1500015A07Rik	511.102	3.82068	5.79543e-35
Eppk1	854.054	7.40513	6.53432e-35
Krt7	16078.5	8.13792	8.31268e-35
St3gal2	802.491	-4.41747	8.64649e-35
Ephx4	76.7472	3.95361	1.00894e-34
Pafah1b3	653.289	2.44079	1.00894e-34
Sprr2f	14881.7	14.4907	1.06006e-34
Pcdh7	754.291	-6.69745	1.14167e-34
Kcnb1	159.061	-6.47075	1.23669e-34
Negr1	361.431	-7.65111	1.3247e-34
Fstl1	10743.8	-7.52541	2.24521e-34
Fermt1	1050.55	12.1923	2.39735e-34
Tec	1431.12	3.52572	2.64503e-34
Cblc	654.274	9.33338	2.88806e-34
2610035D17Rik	296.27	4.80656	3.79283e-34
Csmd1	98.325	-6.20022	3.88419e-34
Ctsk	2318.67	-7.70063	5.45232e-34
Lnx1	527.271	6.66023	7.46357e-34
Magee1	222.429	-4.97257	9.54069e-34
Aqp1	2047.66	-5.9724	1.00845e-33
Nectin4	374.614	6.26704	1.04891e-33
Adamtsl1	1441.45	-7.15912	1.08088e-33
Hoxa9	204.547	-6.79814	1.10345e-33
St6galnac6	964.297	-5.42259	1.37416e-33
Ptprr	157.873	5.42555	1.51822e-33
Sparcl1	16605.2	-7.8882	1.53315e-33
Arhgef16	680.831	8.65859	1.96621e-33
Tspan1	3949.57	11.3028	2.01061e-33
Vill	923.598	5.05015	2.09059e-33
Scarf2	2148.96	-6.70559	2.79091e-33
Jam3	326.037	-6.89409	3.1542e-33
Epb41l4b	856.767	7.84016	3.51603e-33
Pkp2	947.513	4.07874	3.83981e-33
2510009E07Rik	1725.29	-4.8506	3.96346e-33
Zkscan6	626.656	2.61422	3.96346e-33
Stard9	580.244	-4.59175	3.97823e-33
Ppp1r14a	346.727	-6.9286	4.19099e-33
Vgll3	985.531	-6.61947	4.4487e-33
Sox17	1305.37	4.54625	5.24304e-33
Ptpn18	445.938	4.15933	5.47987e-33
Pheta2	161.524	-5.73538	7.50239e-33
Hoxb7	346.943	4.57789	7.86633e-33
Batf	935.68	-3.29965	8.83766e-33
Bdkrb1	262.461	-7.03671	8.83766e-33
Medag	200.35	-6.83752	8.83766e-33
Col15a1	3684.24	-8.2915	1.19612e-32
Uggt2	397.298	-4.85278	1.28788e-32
Hgf	803.83	-6.14196	1.72379e-32
Oxsr1	1243.46	1.5168	1.76346e-32
Vegfd	1163.49	-7.91713	1.80881e-32
Mtmr14	1953.04	2.56526	2.06e-32
Mmrn2	339.198	-5.34116	2.5199e-32
Tpst1	2288.96	-4.52775	2.81905e-32
Mfap2	3600.39	-7.50162	3.09491e-32
Mbnl1	9180.62	-1.77318	3.56767e-32
Trim15	4346.52	11.2644	3.8683e-32
Kirrel	498.489	-6.47662	4.86165e-32
C1s1	2491.39	-6.78354	4.99752e-32
Frzb	1644.34	-8.60687	6.06526e-32
Nfic	2455.19	-2.60301	6.81354e-32
Rassf6	255.283	9.24084	7.78251e-32
Spint2	11957.9	5.41762	8.37118e-32
Hoxb6	727.825	4.98043	8.43896e-32
Tpd52	13019.9	3.99944	8.60668e-32
Cdh1	16801.1	7.50528	8.63942e-32
F2rl1	1355.69	5.34859	1.05961e-31
Klf5	8910.18	5.10157	1.25842e-31
Dclk1	1011.14	-7.48208	1.30658e-31
Pof1b	307.014	8.15426	1.42894e-31
Sgsm3	1094.75	2.81323	1.9691e-31
Naalad2	1479.9	-7.36688	2.00831e-31
Slit3	1887.61	-8.10711	2.09191e-31
Gm48898	186.384	-6.79014	2.1822e-31
Sec16b	403.121	-6.37778	2.18609e-31
Fez1	176.833	-5.30456	2.48736e-31
Aebp1	21939.2	-6.66379	4.14715e-31
Las1l	4435.33	3.85496	6.39252e-31
Smim41	107.778	-5.55371	7.35765e-31
Lama2	2992.07	-7.38684	8.83952e-31
Lix1l	178.661	-5.80278	9.05923e-31
Pappa	500.095	-7.8093	9.2408e-31
Hook1	851.034	5.50355	9.40919e-31
Eva1b	746.536	-3.64368	1.40686e-30
Rnf208	98.2919	5.65752	1.458e-30
Msx1	1646.89	3.90888	1.48279e-30
Gli3	394.648	-6.31519	1.61867e-30
Nova1	345.282	-7.18994	1.61955e-30
Sspn	282.575	-6.54288	1.66504e-30
Krt19	17841.4	7.37616	1.9551e-30
Aldoc	304.845	6.80212	2.21117e-30
Tspan33	613.246	6.65854	2.73639e-30
Htr2a	147.79	-5.91672	2.83036e-30
Pkp3	1145.99	5.60141	3.09037e-30
Slc25a48	1321.32	11.0181	3.5385e-30
Fads2b	2549.03	14.779	3.79918e-30
Mal2	1735.94	14.2578	4.19614e-30
Fcgbp	8349.39	15.814	4.48765e-30
Gask1b	1011.18	-6.0061	5.61477e-30
Ogn	6674.15	-7.0061	5.93621e-30
Zfp354c	223.974	-6.02411	5.93621e-30
Mrvi1	727.609	-5.7493	6.28947e-30
Usp10	2137.19	1.82305	6.65097e-30
Jup	5200.49	4.20998	7.99567e-30
Clip3	561.462	-6.93385	8.71163e-30
Adamts5	661.873	-6.786	9.60066e-30
Shtn1	735.131	3.79525	9.83389e-30
Kcnk1	6030.7	5.33895	1.05173e-29
Stab1	4271.13	-5.16562	1.08051e-29
Vstm4	476.527	-7.54311	1.09669e-29
2310069B03Rik	105.106	6.13122	1.14421e-29
Syne4	260.084	6.34116	1.14421e-29
Cdkl1	254.445	5.04613	1.44682e-29
Nhsl1	1498.62	3.91175	1.50429e-29
Smim22	282.005	9.16163	1.6614e-29
Epdr1	1483.2	-6.76451	1.73644e-29
F2r	2611.09	-5.16763	1.77188e-29
Prex2	255.75	-3.78602	2.08637e-29
Svep1	1389.83	-6.88236	2.282e-29
9130230L23Rik	168.728	5.89924	2.7153e-29
Pi16	1984.84	-7.66684	2.91669e-29
Plpp3	9376.73	-6.48093	3.34262e-29
Htra3	7145.54	-7.92275	3.76107e-29
Sparc	98648.7	-7.7319	4.54894e-29
Lama5	2617.96	4.31278	4.84525e-29
Col14a1	5297.6	-6.72097	5.29621e-29
Tmem125	434.355	9.53697	6.2949e-29
Bspry	1374.94	6.27338	6.7604e-29
Kcp	314.857	-5.3432	7.15716e-29
Pi15	973.832	-7.6679	7.15716e-29
2610528J11Rik	475.971	13.1042	7.24735e-29
Mpzl3	1246.7	4.80482	8.28874e-29
Gm43323	157.761	5.25948	8.49164e-29
Tmprss4	3488.77	14.5555	8.5377e-29
Mn1	183.965	-6.12901	8.69619e-29
Ms4a4d	959.8	-7.63606	9.27357e-29
Tbx3	1673.45	-7.00423	1.01352e-28
Urah	699.977	10.8582	1.04193e-28
Slc35c1	836.153	3.30859	1.18338e-28
Gpd1	203	6.34573	1.21135e-28
Wt1	629.661	-5.89916	1.21225e-28
Pltp	10246.9	-5.32095	1.54628e-28
Lrrc17	986.728	-6.64942	1.66721e-28
Layn	176.445	-7.93634	1.7594e-28
Sprr2g	2061.29	15.239	1.87671e-28
Cacna2d1	485.202	-6.56239	1.91527e-28
Kif16b	1406.61	2.72952	1.98529e-28
Scrn1	372.649	-6.51776	2.06707e-28
Twist1	592.479	-7.68439	2.36304e-28
Slc25a13	806.678	4.88437	2.42776e-28
Fyn	3680.85	-3.50623	2.54034e-28
A130010J15Rik	379.162	3.79641	2.62701e-28
Lig3	1582.46	3.34726	3.05041e-28
Arhgap31	751.355	-4.03161	3.458e-28
Elovl4	114.516	-6.21352	3.59083e-28
Pde3a	775.536	-5.7116	4.29006e-28
Jak2	6120.49	2.53061	4.71567e-28
Prelp	1973.29	-7.31737	4.72086e-28
Pid1	2811.3	-4.78648	4.94146e-28
Fxyd4	1991.78	7.94422	5.30518e-28
Nid1	11609.2	-7.31079	6.48572e-28
Cd93	1810.15	-3.47491	7.02687e-28
Adamts10	1061.19	-4.23578	8.22859e-28
Pcdh1	449.174	4.1018	8.33623e-28
Hmga2	95.476	7.14543	8.37185e-28
Pdgfra	5708.66	-7.34017	8.37185e-28
Glipr1	819.344	3.18709	8.63575e-28
Sult1d1	7670.06	14.6178	9.19126e-28
Tnk1	455.36	7.1369	1.17215e-27
Myct1	264.213	-5.41954	1.20536e-27
Rorb	468.395	-5.88977	1.32151e-27
Efl1	667.237	1.89517	1.44507e-27
Sftpd	2606	15.551	1.46502e-27
Tcim	2271.26	3.08485	1.67335e-27
Pros1	4720.22	-4.9555	1.72821e-27
Fxyd1	1174.38	-6.70998	1.98636e-27
Zeb1	1140.61	-5.23419	2.04782e-27
Ednra	725.986	-6.24584	2.15657e-27
F8a	627.446	2.8458	2.15657e-27
Igdcc4	501.442	-6.68978	2.20282e-27
Tnfsf12	225.475	-3.99484	2.25216e-27
Efemp2	1785.91	-4.64284	2.5219e-27
Pigr	7695.18	15.1176	2.78923e-27
Tes	3853.26	2.67737	3.02357e-27
Gclm	2095.15	2.5786	3.26259e-27
Tmem213	2371.07	11.6059	3.637e-27
Ly6h	194.749	-6.28448	4.04297e-27
Cdr2l	913.818	-5.04962	4.04646e-27
Ubxn2a	1606.86	2.04502	4.80116e-27
Usp13	99.7496	-5.72089	4.86751e-27
Sh3bgrl2	2506.49	4.75459	5.57765e-27
Rhpn2	3144.33	6.25098	6.27668e-27
Slc2a1	4062.71	2.12398	6.53315e-27
Adamts19	369.33	-7.91592	6.57478e-27
Gria3	589.739	-8.33125	6.83454e-27
Arhgef15	67.3673	-4.86269	7.09961e-27
Samd4	380.115	-5.38111	7.41732e-27
Mmp16	223.448	-6.13403	7.58641e-27
Hpn	1084.47	5.68559	9.70366e-27
Tmem100	759.3	-8.00105	1.14463e-26
Map7	735.037	4.18104	1.19221e-26
Ppip5k1	662.195	2.40007	1.21209e-26
Lsp1	4730.33	-4.81107	1.43113e-26
Plod2	3062.27	-7.16084	1.47448e-26
Vcan	2283.9	-6.97674	1.73169e-26
Abi2	963.456	-2.66969	1.74601e-26
Stx3	1402.01	1.76591	1.87915e-26
Lox	7609.39	-7.32324	1.92359e-26
Ppp1r18	1893.63	-2.9837	2.14387e-26
Sfrp4	7408.38	-8.2821	2.40288e-26
She	130.536	-4.15095	2.65205e-26
Podxl2	308.184	-5.66779	2.74741e-26
Tmcc2	176.482	-5.87523	2.74741e-26
Mycl	373.435	5.50415	2.9208e-26
Ptx3	1822.64	-8.01726	3.02234e-26
Tmem119	2784.06	-7.17684	3.02234e-26
Ecm2	673.644	-6.18673	3.25969e-26
Reps1	1748.09	1.66226	3.27486e-26
Il1a	4269.5	9.55277	4.29902e-26
Bmp2	1128.55	-4.85252	4.35622e-26
Plekhm1	1441.89	3.14478	4.56161e-26
Lrrn2	227.879	-8.46558	4.60376e-26
Art3	140.522	-5.09733	4.71422e-26
Pcdhb9	732.634	-5.31314	5.2908e-26
Ppm1e	101.13	-4.90563	5.50269e-26
Ntrk1	235.865	-8.73659	5.58974e-26
Hspa1a	12237.1	-4.36546	6.08027e-26
Cpe	4307.33	-6.5241	6.79452e-26
Gjc1	452.442	-6.56039	7.42094e-26
Plekhf2	2872.33	2.80105	8.83427e-26
Tmem79	141.008	4.7993	9.14207e-26
Ar	1214.31	-4.85528	1.00343e-25
Slc6a14	3558.02	12.5158	1.02464e-25
Abcg2	693.936	-4.01841	1.08808e-25
Tenm3	622.029	-6.95578	1.10255e-25
Pard6b	2816.32	6.44816	1.12762e-25
Mapkapk3	2154.68	3.21322	1.2013e-25
Marveld2	1025.97	6.23784	1.30368e-25
Eif5a2	151.873	-3.14965	1.76965e-25
Tmem204	248.477	-6.26801	1.76965e-25
Naip5	297.662	3.92992	1.82093e-25
Foxq1	53.9176	4.9356	1.82443e-25
Tuba4a	4762.72	3.35754	1.97554e-25
Kcnq4	90.8971	-3.98113	2.0337e-25
Efcc1	101.98	-4.2588	2.0718e-25
Plpp2	1761.63	4.02385	2.1977e-25
Tjp2	7147.91	3.0817	2.44508e-25
Smagp	1344.21	4.19275	2.69368e-25
Apba1	142.351	-5.1525	3.31235e-25
Hook2	1028	3.15501	3.4587e-25
Fam234b	2529.06	3.91386	3.51339e-25
Mfsd13a	188.282	3.37408	3.59144e-25
Rnf144a	329.819	-6.24873	3.89456e-25
Rrp1	5171.16	1.0351	3.97017e-25
Reln	457.185	-6.86528	4.16267e-25
Sgms2	1121.06	5.12489	5.14595e-25
Itga6	8654.39	4.12902	5.3599e-25
Wasf1	392.903	-7.00927	5.45711e-25
Fgf2	226.004	-6.17403	5.45974e-25
Tst	304.417	3.87365	5.55855e-25
Tro	305.993	-6.35784	6.16218e-25
Fibin	388.172	-7.95393	6.65355e-25
Lrrc31	233.033	12.0871	7.4811e-25
Vps53	1248.9	2.3921	8.84634e-25
Slc44a4	1966.57	9.7866	9.04906e-25
Abi3bp	1795.23	-7.18097	9.05853e-25
Pkia	487.13	-3.98765	9.26209e-25
Fgf7	233.046	-5.35174	9.52407e-25
Tuft1	4133.49	3.99607	1.18322e-24
Cilp	1436.46	-8.83123	1.23825e-24
Hoxd11	281.428	-6.27099	1.23825e-24
Ifi205	973.732	-6.04056	1.27747e-24
Smox	7448.5	3.02639	1.32666e-24
A2ml1	110.932	6.34241	1.34226e-24
Map2k3	10339.5	2.09434	1.74725e-24
Acss1	2956.7	5.20924	1.9396e-24
Kctd1	734.847	5.46716	2.15199e-24
Cpz	1062.37	-7.3579	2.36595e-24
Anxa4	5891.83	2.53108	2.41868e-24
Gpx7	502.725	-5.67878	2.50756e-24
Mest	328.418	-4.81372	2.57e-24
P4ha3	458.325	-7.77491	2.59253e-24
Pls1	643.566	7.83164	2.62061e-24
Anpep	10656.6	4.43805	2.62727e-24
Ccl21a	2689.1	-7.0469	2.71322e-24
Slc26a1	800.718	9.28064	2.71453e-24
Nog	327.096	-8.0878	2.8714e-24
Igfbp6	11925.7	-6.62709	2.87771e-24
Has2	655.627	-7.08883	3.23089e-24
Chmp4c	345.004	4.8959	3.35447e-24
Igsf10	1817.7	-7.03769	3.39026e-24
Fgfr1	1266.93	-4.59824	3.51877e-24
Lrp3	338.085	-6.45566	4.29115e-24
Arhgap20	312.839	-6.38935	4.3009e-24
Inka1	98.3082	-3.22057	4.80267e-24
2310043M15Rik	109.327	7.21936	4.82503e-24
Rftn2	316.525	-3.73932	5.54659e-24
Slc39a4	20688.9	8.76588	6.17675e-24
Stap2	632.25	4.23803	6.76729e-24
Emcn	487.524	-5.69623	7.22507e-24
Pcolce	5332.5	-7.15384	7.22507e-24
Pkd2	2171.91	-3.07366	7.36327e-24
Atg4d	493.435	1.54521	7.41682e-24
Hspb7	288.107	-7.05487	9.00324e-24
Mill2	229.217	-4.55446	9.0155e-24
Ccdc8	97.6623	-6.044	9.82076e-24
Pcdh18	1214.58	-6.74474	1.04504e-23
Ramp1	1518.54	-6.11774	1.08682e-23
Fam43a	1742.57	2.60529	1.13616e-23
Larp6	284.556	-6.97161	1.21271e-23
Fkbp14	1429.87	-5.83779	1.37106e-23
Armh4	674.725	-7.72808	1.3928e-23
Cdk18	518.711	5.61665	1.44037e-23
Pdzrn3	445.584	-6.47552	1.45193e-23
Gjb2	2247.12	7.95648	1.49412e-23
Angptl2	1065.73	-5.9194	1.61583e-23
Srpx	655.902	-7.33071	1.80596e-23
Col22a1	89.4722	-6.89549	1.82274e-23
Gdf7	158.258	-7.37455	2.01818e-23
Nfkbib	4407.5	1.50841	2.02264e-23
Sh3gl3	114.512	-6.69534	2.07042e-23
Cd34	10293.7	-7.06615	2.20596e-23
Zfpm2	238.612	-6.01948	2.24574e-23
Nrp1	4727.23	-5.97093	2.26149e-23
Cyp7b1	226.758	-6.25053	2.46268e-23
2810459M11Rik	249.546	5.92801	2.47122e-23
Mex3b	165.824	-4.41795	2.51224e-23
Sox18	127.822	-5.40027	2.5217e-23
Hand2	144.379	-7.7073	2.57704e-23
Arg2	1415.23	6.37588	2.75e-23
Ovol2	345.81	7.16609	2.75e-23
Eml1	950.643	-4.61539	3.20717e-23
Tnpo1	3279.17	1.24295	3.24365e-23
Paqr5	516.328	9.62466	3.5621e-23
Olfml3	7171.24	-7.04901	3.59602e-23
Gal3st1	87.5781	6.26979	3.96778e-23
Ano9	353.483	8.8943	4.18614e-23
B3gnt9	446.362	-5.93605	5.58325e-23
Oit1	1159.59	14.3606	5.67212e-23
E330011O21Rik	47.9984	5.75684	6.0892e-23
Cxcl17	1349.63	9.1309	6.14039e-23
Lama4	4829.86	-7.44308	6.14039e-23
Dus1l	844.364	2.03643	7.23397e-23
Galnt15	661.158	-5.53671	7.7295e-23
Kif3c	128.189	-2.90094	8.02487e-23
Snai1	221.449	-5.63912	8.56249e-23
Tuba1a	2612.14	-4.20341	8.77872e-23
Arhgef5	1613.47	3.21186	8.9019e-23
Atp6v1a	9801.1	2.44223	9.09181e-23
Mdk	2973.01	-5.86422	9.66148e-23
Nr3c1	2502.16	-2.46863	1.02151e-22
Tnxb	2062.53	-6.97508	1.02469e-22
Mfap5	4514.07	-7.80888	1.03963e-22
Arl4a	1347.13	-1.4739	1.04064e-22
Ctnnd1	722.789	2.74691	1.07282e-22
Pth1r	667.289	-6.504	1.1055e-22
Cab39	4486.12	1.5551	1.16e-22
Reck	687.104	-6.01102	1.17105e-22
Speg	288.171	-5.85952	1.2466e-22
Armcx2	659.051	-4.71773	1.45001e-22
Gtpbp2	1236.51	1.84305	1.45185e-22
Cdyl2	178.714	-2.58333	1.54722e-22
Fkbp10	2747.41	-6.73616	1.68729e-22
Nrcam	312.987	-4.97084	1.74656e-22
Gm38211	88.5468	-6.67654	1.85648e-22
Slc2a10	381.613	-6.50282	1.9751e-22
Pcyt1b	467.467	7.36632	2.07043e-22
Net1	14531.2	4.49545	2.08111e-22
Fscn1	1600.83	-4.56241	2.16261e-22
Lmo7	1137.84	4.95393	2.67987e-22
Serpinh1	26521.7	-6.28403	2.72631e-22
Col4a1	21325.5	-6.71336	2.92541e-22
Smarcd3	134.654	-4.31374	2.9369e-22
Msn	14140.5	-2.46944	3.66332e-22
Trpm4	553.645	2.17991	4.46564e-22
Gdnf	210.322	-7.77808	4.56692e-22
Gm49602	87.3355	-3.3095	4.70176e-22
Alox12e	989.056	10.0883	5.15287e-22
Cdh5	210.796	-5.21289	5.40772e-22
Mmrn1	2347.98	-7.01823	5.40772e-22
Pdlim5	3311.58	2.46884	5.50217e-22
Cndp1	402.058	11.4423	6.00505e-22
Stmn2	94.3278	-5.76994	6.01356e-22
Irgq	1033.67	2.57527	6.0219e-22
Slc29a1	1781.75	-3.99168	6.18318e-22
Plscr1	3451.21	2.76913	6.55505e-22
Cxcr6	502.193	-5.52405	6.74751e-22
Gdf11	153.837	-3.63791	7.03064e-22
Gli1	183.462	-6.2164	7.46333e-22
Col5a2	7108.05	-7.60501	7.52645e-22
Rarres2	1033.09	-6.4988	8.08741e-22
C1qtnf2	162.652	-6.66593	8.26504e-22
Vash2	135.32	-5.50228	8.38464e-22
Gdf10	1495.38	-8.20839	8.94504e-22
Pla2g4a	2263.9	2.82629	1.13367e-21
Galnt16	405.3	-7.709	1.19412e-21
Cdc42ep4	3612.75	2.34336	1.31312e-21
Thbd	4261.54	-5.50667	1.32535e-21
9530014B07Rik	360.367	10.2874	1.43361e-21
Dlx5	506.437	13.1704	1.47962e-21
Il13ra2	423.385	-7.84902	1.61791e-21
F11r	3984.83	3.67184	1.64923e-21
Rab11fip2	389.522	-3.32557	1.64923e-21
Zc2hc1a	375.003	-2.3909	1.78496e-21
Chst14	293.491	-3.91226	1.81932e-21
Syndig1	71.5958	-6.03165	1.84663e-21
Celsr2	754.489	7.24691	1.92105e-21
Rem1	132.204	-7.4323	1.94108e-21
Prickle2	721.556	-5.5119	1.96182e-21
Map3k9	101.03	5.88129	1.97341e-21
Ptprb	507.752	-4.88471	2.00159e-21
Zfp449	57.7629	-4.59601	2.10089e-21
Cacna1a	604.945	-4.22674	2.26203e-21
Avpi1	2209.94	3.24667	2.42602e-21
Scn1b	445.236	-5.02427	2.54912e-21
Pgpep1	722.255	3.34007	2.55039e-21
Rab23	326.333	-3.02081	2.63107e-21
Fxyd3	1275.87	10.1162	2.66082e-21
BC034090	115.526	-5.25876	2.92555e-21
Depdc7	1498.66	3.38983	2.92839e-21
Krt8-ps	140.767	10.6126	2.96935e-21
Sema3d	201.345	-5.45161	3.06546e-21
Aox1	155.564	-5.07176	3.31972e-21
Dcaf11	2059.07	1.82094	3.32639e-21
C1qtnf3	2072.69	-8.55981	3.34857e-21
Zdhhc13	1141.32	2.8021	3.54633e-21
Apod	497.029	-7.44157	3.66506e-21
Usp6nl	1615.87	2.963	3.66506e-21
Ltbp4	21018.3	-5.81925	3.69875e-21
Scnn1a	249.791	4.37663	3.77806e-21
Slc5a11	357.381	8.291	4.05667e-21
Dpyd	304.859	-4.88472	4.17494e-21
Poldip3	5021.44	1.70272	4.22304e-21
Ptprf	3092.86	3.3577	4.24249e-21
Ptgis	730.639	-6.18915	4.2578e-21
Ccl28	412.488	8.36417	4.40654e-21
Itga11	350.091	-5.31826	4.50549e-21
Sgms1	4103.87	2.99719	4.65655e-21
Bcl2l14	340.094	6.84555	4.69461e-21
Tfcp2l1	1792.33	5.98084	5.13021e-21
Rnf39	3599.61	6.9802	5.33888e-21
Gjc2	132.311	-7.79666	5.40682e-21
Lyve1	2104.85	-6.83584	6.05872e-21
Sv2b	1290.26	9.50572	6.23946e-21
B230217C12Rik	56.7882	-4.92693	7.20181e-21
Col18a1	5091.06	-4.43441	7.58516e-21
Adamts2	7448.92	-6.91098	7.69456e-21
Pkhd1	105.719	10.9061	8.54149e-21
Tmem171	2555.46	8.0875	9.25756e-21
Loxl1	1862.24	-6.54552	1.02886e-20
Gria4	400.561	-7.74403	1.11388e-20
Cd2ap	2246.8	2.29175	1.13872e-20
Kyat1	492.279	3.48255	1.15041e-20
Fbxl7	147.512	-5.73008	1.1649e-20
2610307P16Rik	76.3616	-5.08653	1.2592e-20
Pdgfrl	1100.69	-6.91936	1.2592e-20
Slc26a9	295.052	8.08924	1.28463e-20
Cntln	516.754	-2.01586	1.50532e-20
Wdr1	15964.5	2.27278	1.55545e-20
Fgd5	159.985	-4.24747	1.57498e-20
Gsr	5154.49	3.19322	1.65737e-20
Mfsd6l	214.981	6.77315	1.67414e-20
Mycn	1052.79	5.5247	1.67661e-20
Tmem132c	316.687	-7.91016	1.76802e-20
Bpifb5	2273.42	13.9063	1.76971e-20
Islr	2987.56	-7.07944	1.83108e-20
Ap1b1	3772.05	2.18619	1.92788e-20
Bend6	128.081	-5.80419	1.97002e-20
Flt4	634.336	-6.43689	2.07429e-20
Grk5	179.24	-3.01316	2.10826e-20
Camsap3	213.155	3.46541	2.19488e-20
Omp	223.448	7.79376	2.23654e-20
Mdh1	6491.94	1.78622	2.27045e-20
Sec23b	7098.77	3.43349	2.28167e-20
Mannr	86.7364	8.2244	2.33168e-20
R74862	64.4632	-2.64931	2.34348e-20
Lpar4	118.278	-7.91098	2.64064e-20
Slc39a8	3561.33	4.55241	2.83794e-20
Des	6434.3	-7.14854	3.00798e-20
Slc43a1	315.026	-6.21958	3.1176e-20
Noxa1	171.004	9.21908	3.51492e-20
Rassf2	1237.07	-4.66235	3.51492e-20
Slc38a4	356.118	-7.47331	3.70677e-20
Zbed5	76.2201	-3.87607	3.74202e-20
Adgrl4	194.908	-4.51981	4.03174e-20
Trp53i13	641.467	-2.96063	4.1295e-20
Fut2	780.013	6.29519	4.28987e-20
Gm14267	98.9409	-3.70457	4.31566e-20
Il13ra1	4150.44	2.10172	4.31566e-20
Dact1	292.115	-7.10298	4.38275e-20
Klhl4	307.342	-5.8671	4.51198e-20
Hspa12b	121.393	-5.02444	4.69447e-20
Sp4	450.508	-2.3195	4.79622e-20
Cyb561	1228.59	4.62413	5.05691e-20
Nnmt	102.533	-5.43594	5.13058e-20
Kif7	49.1386	-4.34188	5.26971e-20
Zfp783	95.0395	-5.04014	5.53621e-20
Rasgrp2	78.6193	-5.22572	5.71447e-20
Trim16	2871.17	3.15412	5.84614e-20
Angptl4	2415.93	-4.79831	6.34393e-20
Rps6ka1	3774.51	4.06893	6.65955e-20
Jph2	264.388	-5.97405	6.66516e-20
Mir99ahg	373.98	-3.31279	6.80262e-20
Lhfp	1281.34	-5.70979	7.81032e-20
Tek	288.245	-5.50587	7.86742e-20
Rxfp1	2417.92	-6.83172	8.01618e-20
Ccl2	9828.95	-4.72893	8.28569e-20
Tubb4a	135.74	-3.76089	8.43563e-20
F5	1526.31	5.59976	8.45133e-20
Naip6	211.373	4.37845	8.61655e-20
Hsph1	9120.35	-3.04051	8.61733e-20
Dlc1	500.658	-4.02511	8.96768e-20
Brd3os	62.8589	-4.19151	8.97005e-20
Xylt1	577.124	-3.32515	8.97005e-20
Scara5	3043.17	-6.79291	9.04159e-20
Ahnak2	170.327	-3.98547	9.08911e-20
Desi1	1259.94	2.07415	9.21557e-20
P4ha1	3142.51	-3.37243	9.55876e-20
Gabrp	567.771	13.344	9.97963e-20
Cacna1c	149.914	-5.37889	1.04286e-19
Dtx1	211.916	-6.13009	1.07055e-19
Vstm2b	56.8792	-6.65805	1.07559e-19
Pcdh9	93.5377	-6.72163	1.08194e-19
Nid2	749.728	-4.98657	1.08649e-19
Slco4a1	2234.76	7.50351	1.09379e-19
Adgrd1	1102.25	-6.373	1.14639e-19
Cldn8	335.562	12.5954	1.15798e-19
Cpxm1	2680.66	-5.8065	1.15798e-19
Pla1a	1982.47	-8.64016	1.17298e-19
Magi2	122.928	-4.75426	1.17586e-19
Foxa2	86.9428	7.6715	1.23245e-19
Hgfac	795.567	8.73112	1.23245e-19
Tslp	117.458	-6.39401	1.26417e-19
Mfap4	6929.41	-7.18704	1.32877e-19
Plet1os	74.7622	6.50664	1.38172e-19
Acod1	717.805	5.95866	1.45237e-19
Hapln1	97.6473	-6.53885	1.50346e-19
Vwa2	458.672	8.38286	1.74182e-19
Tbc1d2	181.661	4.01984	1.83864e-19
Tspyl4	110.226	-2.83982	1.91788e-19
Sh3yl1	428.777	3.03444	2.10553e-19
Zbed4	69.7059	2.22177	2.23823e-19
Rab34	919.997	-3.74253	2.24055e-19
Far1	4921.74	1.62954	2.26747e-19
Apold1	2467.99	-5.43298	2.42229e-19
Atp1a2	465.551	-6.45023	2.42374e-19
Mrc2	1934.41	-6.88598	2.56848e-19
Zbtb42	337.42	3.57171	2.6875e-19
Mylk	2548.14	-5.26124	3.09022e-19
Ikbip	1217.14	-4.28532	3.17859e-19
Nfe2l3	522.084	5.46876	3.25093e-19
Ptges	545.685	-4.12808	3.71295e-19
Efna2	139.198	-2.8643	3.87511e-19
Radil	274.643	-6.76224	4.06266e-19
Ssbp2	754.331	-2.72857	4.26111e-19
Col4a2	8591.06	-6.72201	4.28811e-19
Gnao1	58.5463	-4.42063	4.46955e-19
Glt28d2	144.816	4.65981	4.48071e-19
Chst2	216.745	-4.11156	4.82477e-19
Gm20442	130.48	7.6491	5.21239e-19
Atp8b2	2011.69	-2.94709	5.42922e-19
Trpv4	1520.85	3.89958	5.42922e-19
Zfp143	755.162	1.71239	5.54795e-19
Syt11	396.179	-2.95867	5.64331e-19
Gm35019	346.539	7.38476	6.03435e-19
Arhgef40	660.026	-3.2787	6.10331e-19
Dnm1	1668.37	-6.91603	6.21599e-19
Map2k3os	362.157	2.91652	6.44419e-19
Poglut2	612.167	-2.43403	6.56686e-19
Tbkbp1	151.457	-4.05158	8.11533e-19
Wars	3179.27	2.87493	8.13634e-19
Eps8l1	1061.89	6.62965	8.22993e-19
Kctd3	852.784	1.88342	8.34743e-19
C1rb	72.3308	-6.41264	8.51807e-19
Fn1	14218.8	-3.89439	9.08662e-19
Gxylt2	862.119	-5.68498	9.32118e-19
Met	1894.11	4.09613	9.37159e-19
Trim13	589.508	3.05503	9.49755e-19
Meis2	611.2	-5.069	9.79055e-19
Fbn1	6863.27	-7.12639	9.81767e-19
Mctp1	549.553	-3.26519	9.88215e-19
Skap2	2643.98	2.45707	1.03329e-18
6530402F18Rik	132.455	-3.41146	1.03468e-18
Xylt2	1145.6	-2.35864	1.16755e-18
Mettl24	141.917	-5.60358	1.17673e-18
Bnc2	647.232	-4.78417	1.19328e-18
Tril	205.88	-6.30415	1.31285e-18
Osr1	260.703	-6.42131	1.37067e-18
Hspa12a	177.344	-4.41436	1.37692e-18
Serinc2	2914.25	6.57528	1.41388e-18
Tspan14	2355.06	2.46586	1.43981e-18
Mef2c	1973.23	-3.97991	1.46393e-18
Ccnd2	1898.89	-3.60285	1.56011e-18
Plekhb2	5823.33	3.03482	1.60832e-18
Postn	8421.76	-7.40588	1.61274e-18
Fbp2	213.892	9.98535	1.74845e-18
Mab21l3	2277.31	10.0022	1.81301e-18
Col11a1	787.094	-8.25377	1.82974e-18
Poglut3	1404.63	-3.65307	1.93077e-18
Tmem47	1051.96	-5.56155	1.96323e-18
Epha3	116.342	-7.66683	2.10466e-18
Plcb1	240.609	-4.6814	2.13608e-18
Adgra2	681.062	-5.26914	2.2039e-18
Fam160a1	283.373	5.51579	2.2039e-18
Gas2l3	2106.57	3.39882	2.20456e-18
Ubqln1	5977.19	1.41919	2.52518e-18
Efs	402.753	-5.2291	2.58747e-18
Map1a	297.718	-6.0109	2.6036e-18
Sgpp2	250.57	6.25674	2.73387e-18
Popdc2	103.759	-6.5331	2.87433e-18
Zdhhc12	184.302	1.63831	3.06763e-18
Ggt7	89.8015	-5.38452	3.35123e-18
Mamdc2	1738.21	-7.22308	3.3606e-18
Atp9a	1914.76	2.73901	3.4971e-18
Wnt7b	988.473	9.12113	3.59983e-18
Klhl13	756.712	-5.11677	3.7776e-18
Sh2d4a	203.406	4.77674	3.96966e-18
Bsdc1	2381.77	2.25054	4.21287e-18
Epb41l2	3775.02	-3.4208	4.40883e-18
Fut9	546.156	10.2374	4.41939e-18
Pygo1	139.711	-7.42332	4.47964e-18
Setd7	331.635	-2.23932	4.50147e-18
Manea	442.416	-2.08968	4.58653e-18
Masp1	121.099	-7.80685	4.78594e-18
Cgn	892.212	5.66275	4.9698e-18
Spon1	19500.9	-6.43531	4.99773e-18
Pax2	66.6012	10.2731	5.09005e-18
Plaur	14427.1	3.27468	5.27149e-18
Gap43	174.123	-7.37627	5.63589e-18
Taldo1	6569.64	1.92197	5.63589e-18
Slc39a2	293.744	8.68145	5.75952e-18
Gm29101	68.4986	-6.60009	5.76819e-18
Entpd3	555.079	11.3448	5.87326e-18
Cd248	4959.43	-7.38314	5.92896e-18
Adi1	8865.23	4.54863	5.93153e-18
Lurap1l	2640.7	5.77018	6.24496e-18
Akirin1	2582.3	1.42978	6.31694e-18
Fignl2	40.0179	-5.10982	6.55525e-18
Dync1i1	238.969	6.53853	7.42401e-18
Fam71a	147.779	-3.64276	7.68297e-18
Nlgn1	61.4541	-6.2	8.08805e-18
Lsg1	862.625	1.39771	8.19469e-18
Zbtb20	7052.58	-3.20781	8.34084e-18
Krt4	215.219	5.56738	8.65497e-18
Dnah14	43.1556	4.25464	8.83426e-18
Scn7a	506.042	-7.13846	9.18335e-18
Ccdc88a	1476.24	-3.68971	9.54491e-18
Gm8818	236.855	-2.79532	9.73993e-18
Itgbl1	330.776	-7.04897	9.9637e-18
Rbm12	430.705	1.49407	1.01221e-17
Map3k21	86.6573	6.65992	1.08588e-17
Noct	5036.42	2.66654	1.10076e-17
Lrrn4cl	501.369	-5.96653	1.10485e-17
Gpx2	2513.92	12.1199	1.11565e-17
Angptl7	987.118	-7.42659	1.15174e-17
Ebp	1449.17	1.60649	1.15563e-17
Cryzl2	514.093	-2.48486	1.17782e-17
Arhgef38	122.971	7.93929	1.17844e-17
Cldn5	327.881	-6.62834	1.20831e-17
Coro2b	52.2184	-5.08378	1.24333e-17
Hecw2	138.089	-4.71295	1.26137e-17
Clec14a	308.723	-4.9592	1.26589e-17
Jdp2	3108.01	-2.83879	1.35995e-17
Itih5	4073.81	-7.19394	1.40696e-17
Abca8a	557.516	-7.83524	1.55369e-17
Col3a1	207886	-7.42732	1.66739e-17
Nr1h3	364.77	-3.83493	1.89867e-17
Twist2	202.261	-7.65475	2.02126e-17
Dnmbp	2373.67	2.41901	2.0733e-17
Pygm	246.117	-5.34495	2.10483e-17
Mmd	1404.21	-3.39995	2.15384e-17
Snhg5	487.679	-1.63892	2.25004e-17
Aff3	348.466	-6.02791	2.26027e-17
Slc5a8	1001.52	9.845	2.27542e-17
Akr1c19	637.684	6.63597	2.28872e-17
Mpdz	519.553	-4.30834	2.33201e-17
Larp4b	3076.04	1.59419	2.37512e-17
Myo9a	1311.61	-1.86307	2.53177e-17
Fbln5	1573.29	-5.1541	2.62661e-17
Mmp11	892.588	-5.92933	2.62661e-17
Synm	393.014	-6.02457	2.62836e-17
Arhgef4	268.408	4.77088	2.62986e-17
Purg	63.385	-2.65288	2.72331e-17
Gm38391	49.8833	-6.43523	2.73188e-17
Cd300lg	100.499	-4.53802	2.99034e-17
Ddah2	1295.94	-2.78604	3.00019e-17
Gucy1b1	185.17	-6.19052	3.03453e-17
Impact	3492.25	-2.9885	3.03453e-17
S100g	7082.91	11.1811	3.18607e-17
Muc1	4909.33	7.88206	3.35947e-17
Dpysl2	2147.44	-3.3906	3.48091e-17
Epb41l5	1238.7	3.01851	3.55408e-17
Rassf5	919.659	-2.88103	3.65807e-17
Sort1	1534.32	3.74249	3.65807e-17
Slc25a10	1230.07	3.53087	3.79167e-17
Elovl7	502.54	4.92534	3.90131e-17
Chp2	189.658	-4.82913	3.94252e-17
Trpv6	1202.72	9.8362	4.0008e-17
Mul1	605.198	2.15238	4.02e-17
Fgd1	115.013	-4.41003	4.12843e-17
Clic6	527.732	10.358	4.33677e-17
Kcnip3	182.192	-5.73929	4.38251e-17
Dpp4	1671.53	3.78	4.5196e-17
Stac2	65.4224	-5.67778	4.70413e-17
Bnipl	123.393	5.14912	4.95983e-17
Meox1	55.6519	-7.07307	5.61341e-17
Dsc2	1309.43	5.44127	5.64128e-17
B4galt6	997.197	2.46453	5.86488e-17
Col7a1	535.757	-4.86299	5.86488e-17
Dapp1	1389.49	2.33087	6.00136e-17
Tmem50b	4608.04	2.87878	6.15767e-17
Tbx1	84.8158	-6.25751	7.08709e-17
Spats2l	611.371	-4.51495	7.22973e-17
Dcxr	1607.39	4.15635	7.52789e-17
Vegfc	124.289	-6.03466	7.55703e-17
Tub	62.4198	-6.7024	8.1438e-17
Dzip3	368.901	-1.5347	8.84829e-17
Gas1	2046.92	-5.56787	8.87248e-17
Gm43775	97.1783	3.38451	8.94429e-17
Slc27a2	190.31	8.88531	9.4968e-17
Sinhcaf	248.261	2.39749	9.76269e-17
Fabp4	321.845	-4.64961	1.00952e-16
B4galt3	1089.89	1.98257	1.01465e-16
Capn5	2474.21	4.5239	1.13694e-16
Cln3	1442.3	2.34214	1.1641e-16
Gm15264	106.562	4.04114	1.18464e-16
Rbp4	277.03	-6.06974	1.19612e-16
Asphd2	68.5172	-6.28561	1.23335e-16
Pcdh12	97.9245	-7.30106	1.2386e-16
Tpbgl	125.403	-4.42842	1.28796e-16
Chdh	356.514	5.63266	1.31788e-16
Mxra7	481.908	-4.82845	1.36134e-16
Dusp5	14612.4	2.79321	1.38054e-16
Drp2	72.3094	-6.92585	1.43474e-16
Nlgn2	142.826	-3.20238	1.48799e-16
Pcdhgc3	287.222	-3.93063	1.48799e-16
Gjb1	250.569	12.1621	1.50129e-16
Tnfsf8	120.348	-5.46887	1.51003e-16
Abca6	299.145	-6.20531	1.54706e-16
5330417C22Rik	5307.87	11.6224	1.56471e-16
Kctd12b	102.895	-3.7329	1.5919e-16
Thrsp	130.652	4.82953	1.64681e-16
Ctbp2	1702.05	1.53696	1.7242e-16
Actg1	19116	2.21928	1.73276e-16
Scn3b	64.7421	-5.4645	1.76572e-16
Ndrg4	664.1	-6.06974	1.77807e-16
Erlin2	2608.46	1.88972	1.79651e-16
Tbc1d25	374.247	1.33115	1.81701e-16
Lats2	727.514	-2.19527	1.9318e-16
Tmem52	39.783	4.31848	1.94068e-16
Prrg3	105.704	-4.93928	1.95341e-16
Als2cl	489.862	4.44201	2.03888e-16
Dnajc27	263.236	-2.51223	2.09819e-16
Bdkrb2	760.574	-6.11103	2.17843e-16
Sulf1	900.144	-5.09346	2.24615e-16
Mmp17	373.766	-5.13823	2.32709e-16
Carmn	107.855	-7.36651	2.33638e-16
Lrrk2	449.726	-4.31043	2.33638e-16
Rnf186	71.1462	7.2607	2.34095e-16
Tex2	5108.6	3.07383	2.34098e-16
Vrk3	824.971	1.22237	2.34117e-16
Tceal3	120.164	-6.0047	2.36225e-16
Cacfd1	1030.79	1.70557	2.49186e-16
Ndfip2	3599.37	1.40533	2.51644e-16
Slc28a3	1200.38	13.0431	2.54003e-16
G6pdx	5048.75	3.51895	2.69029e-16
Il11ra1	735.925	-3.18669	2.76427e-16
Col23a1	269.521	-4.9357	2.88149e-16
Lsamp	632.927	-6.97423	2.93006e-16
1810019D21Rik	120.855	4.83048	2.96171e-16
Slc10a6	1519.96	-6.86039	3.01863e-16
Hook3	1370.35	-1.28318	3.22847e-16
Scyl2	1569.36	1.89441	3.32101e-16
Itsn1	1648.51	-1.61742	3.43241e-16
Suclg1	2333.4	1.57837	3.49591e-16
Foxd2os	43.6388	-4.55964	3.53454e-16
Tnfrsf21	3992.42	3.23358	3.59271e-16
Gm14137	1132.76	8.16194	3.64512e-16
Dact2	164.781	8.29719	3.65964e-16
Nipal2	313.059	3.21892	3.80275e-16
Rab3gap2	2165.64	1.28674	4.33424e-16
Slc16a2	2403.81	-5.05928	4.44253e-16
Nipa2	1744.42	2.05204	4.47749e-16
Ppl	970.244	4.71573	4.9097e-16
2200002D01Rik	192.265	3.60178	5.15258e-16
Endod1	2286.51	3.15823	5.20633e-16
Wdr66	61.6326	-6.03012	5.31746e-16
Bcat1	11813.4	4.91665	5.44728e-16
Dchs1	628.868	-6.35482	5.67258e-16
Prom1	9786.5	9.2714	5.85717e-16
Nav2	836.538	3.49585	6.15802e-16
Ppfia2	148.97	-6.7927	6.20549e-16
Gm45145	84.7687	9.8634	6.3751e-16
Heg1	1330.91	-3.45694	6.39308e-16
Tnfaip8l3	458.983	-7.13371	6.39308e-16
Rasef	878.616	5.51991	6.993e-16
Lgals1	15343.5	-4.6021	7.01459e-16
Padi1	2606.63	11.4608	7.17501e-16
Gja1	12404.6	-3.93478	7.30924e-16
Sod3	930.796	-5.1575	7.37308e-16
Eln	4547.24	-7.40175	7.6114e-16
Gm1673	132.055	-3.55822	7.97072e-16
Arl14	912.435	12.0144	8.02054e-16
Zcchc14	824.929	-2.45116	8.03483e-16
Catip	78.0224	-4.37872	8.03818e-16
Lap3	3172.86	2.26303	8.03818e-16
Tspan2	270.901	-3.76307	8.03818e-16
Osbp2	215.558	-4.78545	8.13415e-16
Daam2	74.9641	-6.09705	8.15013e-16
Spon2	6149.4	-7.48269	8.29341e-16
Sbspon	581.215	8.11987	8.50659e-16
Kcnh2	148.149	-5.10448	8.60998e-16
Sync	73.4956	-4.57811	9.29125e-16
Ubald1	2213.98	1.98077	9.77835e-16
Tsg101	2207.54	1.6627	9.89583e-16
Vwa1	553.552	-4.47662	1.05246e-15
Nfatc4	432.559	-5.27552	1.06391e-15
Cacnb2	108.302	-4.74411	1.0658e-15
Il17rb	578.442	5.89256	1.09136e-15
Gm11627	52.6807	-6.78629	1.111e-15
Ngef	597.302	4.87758	1.12784e-15
Prss28	24758.8	30	1.14336e-15
E130311K13Rik	81.4472	-3.39458	1.151e-15
Ccdc80	6420.36	-5.76659	1.19727e-15
Lepr	456.587	-4.20732	1.2098e-15
Slco4c1	241.999	9.59741	1.21601e-15
Tnnt3	63.2299	-6.89658	1.21601e-15
Hoxb5	69.1846	4.21628	1.22919e-15
Shank3	68.0504	-5.41679	1.23728e-15
Pcp4	126.019	-7.83936	1.26685e-15
Rasgrf1	148.039	-4.90188	1.26989e-15
Pde10a	212.686	-4.28602	1.27462e-15
Sgcb	1166.17	-3.06037	1.28979e-15
Slc1a1	1529.22	5.98291	1.28979e-15
Irak1bp1	252.461	-3.83982	1.37415e-15
Tusc1	117.37	-2.73038	1.41643e-15
Fmo1	900.533	-5.55384	1.42219e-15
Mmp19	3849.4	-6.1208	1.45082e-15
Grpel1	1703.61	1.6955	1.4628e-15
Pde1a	364.183	-5.55493	1.47475e-15
Dio2	1397.73	-5.69136	1.50202e-15
Dpep1	1889.44	-8.13661	1.56743e-15
Gli2	248.99	-6.53975	1.56743e-15
Cbr2	9330.85	7.85078	1.60869e-15
Tmprss11g	448.952	11.0221	1.61275e-15
Begain	137.927	-6.15711	1.65857e-15
Sfrp2	869.011	-6.62394	1.67953e-15
Gprc5a	6276.21	3.88827	1.69246e-15
Kctd14	54.5532	4.7733	1.69887e-15
Gpc1	1932.32	-3.63008	1.70135e-15
Trim62	199.244	-2.06864	1.8154e-15
Ifne	380.331	12.7762	1.82514e-15
Rbm46	60.9416	-5.91948	1.86731e-15
Fam189b	435.981	-2.52313	1.91067e-15
Gm47163	36.4557	-9.01081	1.97318e-15
Rbpms2	153.481	-2.91515	1.98933e-15
Patj	1239.28	3.43966	2.03049e-15
Hhip	139.349	-8.94308	2.05244e-15
Tprkb	274.661	-2.17316	2.09352e-15
Wapl	3655.92	0.920449	2.20631e-15
Hectd2	96.4347	-4.6682	2.2339e-15
Mypop	37.9594	-3.70614	2.25708e-15
Serpinb11	106.536	10.9594	2.31564e-15
Plch2	221.807	7.42625	2.32847e-15
Akap7	169.405	-2.38123	2.33284e-15
Mrpl46	369.168	1.74248	2.43126e-15
Clec3b	1303.33	-6.93913	2.45603e-15
Abca9	2287.41	-5.75645	2.47662e-15
Dop1b	1234.75	1.91257	2.48876e-15
Serping1	15813.5	-5.18419	2.60604e-15
Apc	2648.54	1.70108	2.73033e-15
Rhebl1	88.3799	-3.22295	2.76881e-15
Arhgef37	82.3197	5.61853	2.9144e-15
Osbpl9	3573.88	1.21736	2.97056e-15
Syt12	38.2463	4.04245	2.98059e-15
Epha2	1800.95	4.04367	3.02299e-15
Ecm1	6871.74	-4.9737	3.03263e-15
Ro60	642.169	-1.64542	3.04374e-15
Nnat	123.093	-3.05793	3.1768e-15
Lpcat3	2623.61	2.52228	3.3379e-15
Tnc	506.914	-6.26979	3.35855e-15
Unc13b	651.597	2.88167	3.38502e-15
Adgrg7	356.644	7.71119	3.52419e-15
Fkbp9	4735.33	-3.19544	3.74797e-15
Trabd	1888.55	1.93665	3.77816e-15
Fam187b	35.8231	4.93411	3.77937e-15
Pef1	889.909	1.75342	3.81777e-15
Cmtm8	288.214	3.37017	3.90583e-15
Sipa1	1479.09	-2.14806	3.92182e-15
Ppp4c	3718.3	1.33807	4.01286e-15
Slc44a3	948.06	6.05574	4.04214e-15
Pecam1	1228.99	-3.77435	4.14744e-15
Pcsk5	2657.53	-5.41309	4.18636e-15
Nus1	2640.9	2.01541	4.45316e-15
Manba	2009.35	2.92414	4.54318e-15
Phlda1	4593.76	2.99108	4.67916e-15
Col5a3	3225.45	-7.06411	4.8523e-15
Nudt14	514.556	2.59988	4.99264e-15
Slc34a2	363.689	12.001	5.4627e-15
Ppp1r14d	41.0724	9.57697	5.46514e-15
Atp2c2	800.033	10.7314	5.46977e-15
Fgd3	816.852	3.63157	5.50526e-15
Rmc1	1038.77	1.16325	5.70898e-15
Zfp469	159.015	-5.43547	5.73469e-15
Cnpy4	771.135	-1.7993	5.78169e-15
Pik3c2a	1862.28	2.10484	5.78558e-15
Ttc7b	571.29	-2.34987	5.81058e-15
Pdgfa	1166.74	2.78827	5.87222e-15
Gm12963	88.2725	-7.80497	5.88875e-15
Enc1	174.065	3.28987	5.95992e-15
Bpnt1	1300.08	2.43192	6.06088e-15
Ednrb	2766.88	-6.66371	6.10903e-15
Sdcbp2	443.704	4.05605	6.23617e-15
Mical1	372.78	-3.54841	6.45185e-15
Prxl2a	10170.4	5.10517	6.49704e-15
Crybg2	31.2387	5.04421	6.66464e-15
C1qtnf7	206.802	-6.71806	6.73226e-15
Mfsd6	1090.1	2.88384	6.94587e-15
1110002E22Rik	1297.62	7.18898	6.98484e-15
Sema6c	169.655	-3.51495	7.05728e-15
Slc23a2	1227.42	-2.18986	7.19354e-15
Ppbp	1743.09	10.8017	7.39266e-15
Alcam	2604.69	4.73833	7.48187e-15
Sorl1	2243.47	3.16257	8.68948e-15
Plppr3	303.813	-2.9216	8.69678e-15
Map3k5	1316.88	2.24132	8.78952e-15
Glrb	248.319	-4.60943	9.14939e-15
Calhm2	107.587	-4.91476	9.16329e-15
Aph1b	251.332	-2.79997	9.24341e-15
2810408I11Rik	65.191	2.58238	9.31675e-15
Chchd10	419.642	2.92931	9.79226e-15
Smoc1	868.205	-7.18603	9.8164e-15
Mcam	369.394	-3.76896	1.00389e-14
Gm5084	31.3689	-5.9922	1.04043e-14
S1pr1	1330.6	-4.48189	1.06683e-14
Vasp	5691.68	1.62645	1.06903e-14
Col1a2	122092	-7.50444	1.07419e-14
Nmt1	1925.38	1.40987	1.07419e-14
Itga3	1942.53	3.79171	1.07801e-14
Pcdhb2	48.3699	-4.85347	1.10144e-14
Rgl3	765.608	3.07477	1.12436e-14
Actg2	3567.27	-7.98575	1.14104e-14
Cd24a	9553.87	4.48519	1.20684e-14
Cav1	4130.32	-4.8853	1.21057e-14
Them5	105.267	9.51674	1.21473e-14
Tmprss11a	610.034	11.9637	1.2382e-14
Ptar1	362.139	-1.80317	1.24451e-14
Prrg4	383.192	5.17822	1.25483e-14
Mansc1	537.616	4.82057	1.26448e-14
Il15	258.057	-3.92487	1.27515e-14
Apbb1ip	740.065	-4.01086	1.28505e-14
Syp	66.6594	-3.36216	1.32857e-14
Ell2	5717.58	2.46682	1.33447e-14
Pde8a	684.087	-3.22041	1.35629e-14
Paox	636.998	3.33118	1.36658e-14
Arsi	142.323	-6.61128	1.3817e-14
Zfp383	43.7913	-2.85028	1.38232e-14
Soga1	474.183	-4.22354	1.40919e-14
Wnk2	379.458	5.4578	1.46439e-14
Crot	2132.51	2.25544	1.54878e-14
Rhbdl2	194.43	7.86893	1.55907e-14
Wfdc18	200.328	11.0798	1.56159e-14
Rnf223	293.523	5.97911	1.58843e-14
Slc4a3	187.555	-4.53397	1.59396e-14
Adamtsl4	579.208	-3.95712	1.62484e-14
Rilpl1	300.41	-3.08726	1.71082e-14
Adgrl1	509.759	-4.04816	1.72569e-14
Selp	3082.52	-5.14059	1.74763e-14
Aar2	627.48	1.52805	1.79874e-14
Kcnd1	108.723	-3.87689	1.81486e-14
Kcnj8	107.605	-6.40066	1.85098e-14
Pcdhgb6	87.0901	-2.73546	1.85817e-14
Ppm1f	278.901	-2.61262	1.88512e-14
Tshr	1072.9	6.45328	1.90749e-14
Bhlhe22	130.996	-8.45655	1.92111e-14
Afdn	1984.49	2.09425	1.93541e-14
Adcy3	260.632	-3.09412	2.03938e-14
Alad	2731.02	2.54688	2.08705e-14
Bicc1	885.199	-4.72904	2.18435e-14
Cdkn1b	881.465	-1.71083	2.21702e-14
Ces1e	162.632	10.1352	2.261e-14
Dlx6os1	130.172	11.2426	2.27767e-14
Trps1	2323.33	-2.00391	2.30341e-14
2700081O15Rik	588.169	-4.42159	2.31685e-14
Filip1	172.195	-6.10333	2.31782e-14
Sh2d4b	110.334	3.22785	2.35929e-14
Golga4	3578.6	1.78361	2.47179e-14
Syngap1	30.9082	-3.63373	2.54969e-14
Prrt1	64.2448	-5.07669	2.5945e-14
Enpp3	7083.99	4.57954	2.72852e-14
Clec1a	58.6565	-3.79414	2.76439e-14
Pgs1	1728.5	1.41227	2.77836e-14
Zfp142	460.798	-1.59099	2.78749e-14
Gpr153	1221.4	-6.31429	2.83713e-14
Scarf1	172.626	-4.59882	2.83713e-14
Gm12715	367.706	2.23328	3.06782e-14
St6galnac4	1559.39	-3.66123	3.13861e-14
Hoxc6	62.8634	-4.72625	3.17252e-14
Sh3rf2	152.772	6.45317	3.33781e-14
Abca3	1626.38	3.07753	3.33877e-14
Vcpip1	1785.35	1.49806	3.42508e-14
Ucp2	24789.1	2.17516	3.5231e-14
Rtn4	8479.21	1.55972	3.53618e-14
Ccm2l	41.5237	-5.71244	3.60729e-14
Psmb5	675.124	2.20952	3.69116e-14
Dnah1	107.802	-4.54788	3.73083e-14
Krt25	77.2999	9.07188	3.79075e-14
Slc24a3	450.9	-5.4189	3.83215e-14
Flnb	6169.63	3.17539	3.88457e-14
Entpd1	3950.2	-3.59159	3.9063e-14
Neu1	4281.52	2.1572	3.9063e-14
Ptpdc1	351.225	-2.35302	3.98459e-14
Fgfr1op	1069.77	1.03186	4.02546e-14
Ntm	152.35	-7.19489	4.08215e-14
Galnt3	1346.43	5.07339	4.11007e-14
Myh10	2383.89	-3.16603	4.1138e-14
Btbd17	37.5544	6.79686	4.19031e-14
Msl3l2	46.8615	-4.85586	4.29571e-14
Crispld1	301.991	-7.56506	4.37436e-14
Adcy2	58.3825	-7.25953	4.52865e-14
Fam171b	481.296	-5.23363	4.81754e-14
Pawr	2108.01	3.6798	4.97548e-14
Fnbp1l	810.22	2.4972	5.09817e-14
Minar1	37.9578	-8.97166	5.13926e-14
Il24	88.3352	9.94791	5.18439e-14
Ttc1	951.799	1.15277	5.20372e-14
Gfra2	99.5377	-5.29036	5.20619e-14
Tmem176b	21119.1	3.55014	5.44543e-14
Arrdc1	1711.84	2.53337	5.50023e-14
Dstn	31407.6	2.70524	5.50682e-14
Cmtm4	261.585	2.3408	5.59055e-14
Map2	476.883	-5.91636	5.82024e-14
Ccl7	14075.3	-5.42463	6.28422e-14
Emilin2	7411.48	-3.86736	6.44042e-14
Akr1c14	1963.86	-5.92683	6.60646e-14
Nrg4	158.877	5.16917	6.87482e-14
Col6a1	62523.2	-6.80339	7.02913e-14
Sestd1	2747.55	2.14877	7.0465e-14
Rnf149	3555.46	2.399	7.22173e-14
Sdk2	143.359	-7.55485	7.46287e-14
Ajap1	55.9452	-9.67735	7.75141e-14
Trim3	867.174	-1.81073	8.06933e-14
Ackr2	70.7684	-7.77565	8.07669e-14
Ak5	764.158	-7.07169	8.07669e-14
Bace1	456.448	-2.21021	8.08251e-14
Hdac6	1247.04	1.97548	8.12691e-14
Tnfrsf26	140.135	-4.49595	8.12691e-14
Gucy1a1	377.008	-5.10402	8.28155e-14
Tspan11	269.171	-5.81804	8.28426e-14
Tram2	474.018	-3.8114	8.37271e-14
1110038B12Rik	464.217	-1.6046	8.57606e-14
Plxna4	480.501	-3.98113	8.96819e-14
Hspa1b	38809.1	-3.75077	9.00433e-14
Lipe	327.997	1.35329	9.38884e-14
Zfp651	389.891	-3.22094	1.01632e-13
Fzd2	708.203	-4.43634	1.03822e-13
Hoxa11os	163.674	-7.09049	1.08474e-13
Penk	3659.47	-6.20903	1.09046e-13
Col1a1	138215	-7.14689	1.11078e-13
Gpr85	50.6539	-3.51428	1.14096e-13
Kmt5a	3424.69	2.09515	1.14096e-13
Nhsl2	554.771	-3.68276	1.14576e-13
Nos3	64.7937	-4.43733	1.15351e-13
5033428I22Rik	47.4787	-7.9094	1.16921e-13
Bves	127.328	-7.29754	1.16946e-13
Ctnna1	8568.11	1.70982	1.19214e-13
Sorbs3	1360.95	-3.09825	1.22377e-13
Tmem176a	15099.8	4.09267	1.23178e-13
Dpp6	53.2732	-6.50774	1.23287e-13
P2ry2	807.062	3.95515	1.24598e-13
Snrnp35	245.373	1.38235	1.24767e-13
Esyt3	487.363	4.06778	1.26293e-13
Slc5a1	297.752	8.51138	1.26356e-13
Tacstd2	6544.68	7.83363	1.30205e-13
Reep2	81.4826	-4.68714	1.32143e-13
Sacs	172.542	-4.278	1.33092e-13
Ak1	658.789	-5.34058	1.33883e-13
Rabggta	1076.42	1.68247	1.34775e-13
Ccdc122	49.5266	-4.82245	1.39582e-13
Tcf23	304.271	-8.60307	1.39584e-13
Zfp189	223.771	-2.75271	1.39666e-13
Gdf15	8014.43	3.8736	1.40435e-13
Abhd3	78.9022	-4.01849	1.44882e-13
Has1	6578.32	-6.13893	1.45466e-13
Igf1	5253.46	-5.2164	1.47016e-13
Col5a1	15588.5	-7.0601	1.4748e-13
Adamts15	199.594	-4.90053	1.49296e-13
P3h1	1114.36	-3.95743	1.5007e-13
Cthrc1	31.015	-4.1309	1.52579e-13
Syt13	104.031	-5.14246	1.54929e-13
Otub2	591.539	3.27804	1.55369e-13
Dsg3	35.6358	8.65553	1.55707e-13
Lrrn3	463.062	-6.95622	1.56634e-13
Chrdl1	59.5847	-5.41619	1.62076e-13
Dkk2	107.416	-6.1582	1.62297e-13
Habp4	854.324	-1.68905	1.65006e-13
Casz1	415.289	3.84277	1.65023e-13
Tmem212	36.7491	6.5909	1.65023e-13
Tmem45b	646.56	12.1633	1.67947e-13
Tox4	2237.61	1.18155	1.69988e-13
Igsf5	275.409	4.91146	1.71652e-13
Sarm1	30.3679	-5.5499	1.78222e-13
Copz2	1164.31	-4.08304	1.80444e-13
Gngt2	776.889	-4.20444	1.8046e-13
Igfbp7	20927.3	-4.80282	1.82943e-13
Gm14010	47.6793	3.57401	1.91304e-13
Sfxn4	59.2967	-2.59825	1.94513e-13
Kcnc2	119.371	6.1712	1.95972e-13
Gm9195	92.0577	7.56503	1.97468e-13
Ccl11	1667.48	-7.7753	2.03204e-13
Qars	1946.83	1.85918	2.03264e-13
Mustn1	181.325	-4.85819	2.06934e-13
Clvs2	163.534	-6.72336	2.12e-13
Fam78b	52.1896	-4.74967	2.13734e-13
Cdan1	155.96	-2.15302	2.15517e-13
Aktip	1473.39	2.26859	2.24497e-13
Wfdc15b	675.109	8.34095	2.29569e-13
Tead4	109.429	4.485	2.34367e-13
Lrrc8d	2911.49	2.22808	2.35284e-13
Col8a2	397.781	-4.77496	2.38515e-13
Kif21a	521	4.81954	2.40196e-13
Scn2b	61.9612	-6.98044	2.41055e-13
Lratd2	851.909	2.35624	2.55798e-13
Ushbp1	104.348	-4.27708	2.56244e-13
Zfp462	46.3638	-3.94783	2.56799e-13
Fbxl16	41.1829	-5.66986	2.62199e-13
Slc9a3r1	3074.36	2.10527	2.63947e-13
Fam57a	933.99	3.44582	2.64782e-13
Mapk15	151.202	5.3544	2.70967e-13
Efemp1	6886.97	-6.50414	2.72916e-13
Snx18	4831.33	-1.83078	2.76314e-13
Myh11	7037.49	-7.31176	2.76584e-13
Mast4	3002.18	2.29671	2.77311e-13
Acot8	242.345	1.64906	2.78563e-13
Fgd6	760.167	3.03641	2.7994e-13
Misp	404.988	6.4157	2.82723e-13
Glt8d2	59.8802	-3.93998	2.8573e-13
Kcnab1	213.135	-3.33502	3.03549e-13
Cdh16	379.53	9.20398	3.14714e-13
Prickle1	775.481	-4.36134	3.22785e-13
Vdac2	5430.35	1.77309	3.23569e-13
Mapk13	1049.09	4.22238	3.26401e-13
Bc1	48.3502	-3.74384	3.2824e-13
Cysrt1	20.9717	5.57865	3.29237e-13
Ankrd22	65.4741	10.2425	3.34339e-13
Kif5a	35.7103	-3.41521	3.50539e-13
Chmp1b	874.877	1.39351	3.59359e-13
Myo1b	1736.41	2.40888	3.59359e-13
Tle4	1048.05	-2.2043	3.5947e-13
Cobl	1298.53	5.42012	3.61444e-13
A830008E24Rik	97.1439	7.35817	3.6636e-13
Fkbp4	7353.65	2.13757	3.66476e-13
Bdh2	222.3	-5.15278	3.66742e-13
Ppp1r12b	669.416	-2.99624	3.66742e-13
Trpc1	201.052	-2.1271	3.66742e-13
Dgat2	2469.81	3.89762	3.71035e-13
Ncoa7	6568.64	4.03012	3.82875e-13
Rnf180	1255.88	5.69101	3.90309e-13
Cep170b	453.048	2.61885	4.00372e-13
Frrs1	1714.15	2.14238	4.03985e-13
Arfgef3	244.72	3.52424	4.08653e-13
Hddc2	702.592	2.67848	4.19317e-13
Hdgfl3	440.58	-3.46802	4.26711e-13
Tmbim6	13016.5	1.88279	4.28023e-13
Suclg2	1373.94	1.58031	4.28653e-13
Cdh23	139.391	-3.62506	4.30092e-13
Smim31	216.356	10.5631	4.37136e-13
Hmcn1	160.552	-5.17592	4.39009e-13
Ano10	701.819	-1.66976	4.39785e-13
Slc5a9	198.699	9.91125	4.42156e-13
Kcnmb1	159.463	-7.47632	4.44457e-13
Tmem255a	318.037	-5.23875	4.48545e-13
Lpxn	2162.18	-1.98893	4.54232e-13
Pmvk	934.844	2.69898	4.56795e-13
Foxp2	128.221	-6.62795	4.64025e-13
C4bp	104.302	9.47358	4.65163e-13
Gale	744.588	3.93165	4.76121e-13
Klhl22	498.967	-2.57226	4.7667e-13
Grhpr	400.694	1.95811	4.81332e-13
Smarca1	234.946	-5.16613	4.81332e-13
Yipf6	1440.16	1.85921	4.81332e-13
Aloxe3	80.1223	3.07454	4.94136e-13
Brinp3	139.501	-10.1576	4.96231e-13
Sult1c2	99.1366	6.28958	4.96231e-13
Adprh	2117.2	-2.52487	5.06449e-13
Fam160a2	1087.79	1.68365	5.13886e-13
0610040F04Rik	45.3362	5.57587	5.19885e-13
Ap1s3	123.312	4.59945	5.27717e-13
Col6a2	54681.4	-6.87798	5.29332e-13
Gng2	1114.33	-4.09593	5.37598e-13
Cd200r1	266.133	-3.66158	5.37974e-13
Wnt16	172.664	-4.66684	5.39605e-13
Gstt1	404.975	-4.62759	5.46063e-13
Vps4b	3464.83	1.26991	5.6183e-13
Wasf3	101.553	-5.58225	5.74943e-13
Dlg4	275.366	-2.69747	5.86345e-13
Flnc	2637.74	-4.06311	6.0754e-13
Zfp704	1363.59	1.70836	6.11256e-13
Vcam1	3620.39	-4.22149	6.46117e-13
Dlx6	36.9021	9.37949	6.54311e-13
Gria1	63.431	-4.84354	6.65127e-13
Zfp61	172.912	-2.48523	6.65127e-13
5730455P16Rik	425.351	-1.93549	6.68611e-13
Wfdc10	118.643	11.1058	6.95808e-13
Nt5dc1	450.521	1.21888	7.11902e-13
Hlx	250.365	-2.84745	7.16733e-13
Ddr1	2009.05	2.94609	7.35809e-13
Dipk2a	1120.5	-2.12526	7.48467e-13
Metap1	1353.74	1.84627	7.48618e-13
Tacc1	4041.03	-2.1553	7.5368e-13
Gm45397	139.089	5.44424	7.58776e-13
Myl9	3926.26	-5.40457	7.60303e-13
Ptgs1	2034.4	3.03021	7.81925e-13
B130024G19Rik	76.6353	-5.43362	7.83811e-13
Has2os	27.5132	-8.63155	8.02767e-13
Cd200	745.763	-4.04124	8.41763e-13
Gm26984	88.1348	-5.78764	8.70726e-13
Scn2a	73.8407	-8.56658	8.89205e-13
Steap3	1557.11	-4.69757	8.96537e-13
Gpr4	679.765	3.20108	9.05343e-13
Lyz1	1725.82	8.37578	9.2736e-13
Aftph	2225.63	1.33213	9.31053e-13
Crispld2	6868.58	-5.9814	9.32319e-13
Zfp14	120.764	-3.78126	9.40093e-13
4930523C07Rik	1952.14	1.77601	9.75921e-13
Slc37a1	1105.91	4.8883	1.01365e-12
Chsy1	1123.33	-4.4935	1.05981e-12
Tmem37	846.194	-3.63445	1.09543e-12
Gm8995	2334.1	-1.97575	1.0993e-12
Gm43305	91.2413	5.93682	1.11914e-12
Lgi2	207.751	-5.75651	1.12923e-12
Ly6g6e	43.6048	4.8546	1.13003e-12
Degs2	824.125	6.76174	1.15504e-12
Eif4e3	502.129	-3.61866	1.163e-12
Lmtk2	660.347	1.95289	1.21932e-12
2510002D24Rik	432.854	2.00466	1.24414e-12
Ubap1	3735.78	1.89059	1.2585e-12
Chka	4458.96	2.40508	1.26548e-12
Agk	267.168	-1.76345	1.27113e-12
Mfsd7a	121.541	-2.42023	1.28134e-12
Ssc5d	1230.31	-7.16002	1.28435e-12
Tram1l1	31.3734	-8.11177	1.28501e-12
Swap70	3043.85	1.97655	1.294e-12
Ggt5	1667.21	-6.58312	1.36072e-12
Jazf1	807.546	-4.51965	1.38818e-12
Rtn4rl2	66.7617	-8.92658	1.39283e-12
Rnd1	779.066	-3.72438	1.41542e-12
Serp2	38.3036	-4.49915	1.42206e-12
Crmp1	31.9973	-6.06988	1.50275e-12
Mrgprf	58.5778	-6.17069	1.58813e-12
Ppp1r11	1276.7	1.57655	1.60348e-12
Fuom	479.883	3.00898	1.62646e-12
Pcdhb20	146.885	-4.18046	1.62752e-12
Kctd2	412.341	-1.05192	1.68866e-12
C7	80.3353	-9.45368	1.74858e-12
Tgfbr3	5175.26	-5.52604	1.78538e-12
Adipor2	1272.02	1.84444	1.79036e-12
Ubash3b	1204.64	2.61351	1.79036e-12
Apoe	327494	-4.24504	1.80784e-12
Ackr1	643.301	-5.08834	1.84684e-12
Mon1a	360.018	1.61863	1.84769e-12
Prkd3	2095.61	-2.3773	1.8819e-12
Hoxb8	19.4636	4.40476	1.8835e-12
Ttc9	562.734	3.223	1.91368e-12
Akt3	230.078	-3.72233	1.91582e-12
Ccdc81	25.6015	-8.47259	1.94034e-12
Gm11545	93.7237	10.0013	1.96459e-12
Edrf1	1038.3	1.62985	2.03e-12
Zkscan8	99.2628	-2.61164	2.04934e-12
Marveld1	1118.25	-3.03893	2.08554e-12
Krt16	24.4658	8.83464	2.09221e-12
Uqcrfs1	3358.96	1.59058	2.11785e-12
Gpr39	146.268	6.65207	2.1752e-12
Vsir	2299.12	-3.52954	2.2613e-12
Plvap	1618.1	-5.32213	2.42384e-12
Abcc9	86.8138	-7.99831	2.44788e-12
Fam161a	88.1518	-4.9068	2.47221e-12
Fga	673.305	26.6144	2.4773e-12
Hic1	1124.62	-5.37072	2.48216e-12
Ecd	1340.16	1.65441	2.5304e-12
Gnl3l	1056.51	0.956186	2.5304e-12
Gm45267	30.823	5.84656	2.53649e-12
Ttc39a	499.463	4.31651	2.54247e-12
Lrch2	77.9031	-6.92445	2.56044e-12
Cd68	14433.8	2.25899	2.60611e-12
Cplane1	489.083	-1.76117	2.61766e-12
Rspo3	135.734	-8.0973	2.70778e-12
Mmp15	840.51	5.25238	2.71227e-12
AW551984	308.673	-5.98252	2.72014e-12
Tsta3	1127.58	1.42453	2.73656e-12
4930503L19Rik	400.472	-4.1773	2.75219e-12
Sharpin	1006.46	0.748941	2.75219e-12
Robo4	99.2085	-5.11507	2.84718e-12
Dhrs4	1235.1	2.13206	2.92374e-12
Dse	1553.21	-2.98765	2.96877e-12
Ago3	665.961	-1.97144	2.98961e-12
Gm38910	116.376	4.49823	2.99243e-12
Armcx4	87.009	-5.56211	3.03909e-12
Nbl1	6833.06	-3.96645	3.14919e-12
Zc3hav1l	91.0586	-2.80934	3.1996e-12
Gata6	292.135	-4.92025	3.23798e-12
Htr2b	109.95	-5.38478	3.24671e-12
Arhgap8	179.184	3.71173	3.32437e-12
Cnp	2586.63	3.40467	3.37614e-12
Frmd4b	4555.02	2.65315	3.47119e-12
Gm29538	39.5749	9.52777	3.47712e-12
Aox3	783.001	-7.8047	3.52319e-12
Iqgap2	2047.91	3.01357	3.60614e-12
Krt36	46.1792	9.01227	3.61591e-12
Haus3	463.775	-1.37059	3.67358e-12
Foxl2	304.835	-7.31169	3.67826e-12
Wdr72	299.748	10.2367	3.76949e-12
P2ry1	149.496	-3.56312	3.79742e-12
Tpd52l1	785.418	3.41099	3.86778e-12
Tmem238	281.732	2.53287	3.94516e-12
Fhl2	3120.32	4.41489	3.95424e-12
Porcn	632.632	2.2278	3.99515e-12
Arhgef28	1309.6	4.11657	4.0069e-12
Mettl14	336.562	1.12635	4.09725e-12
Cadm3	117.584	-6.78635	4.47164e-12
Gm10134	107.434	-7.95047	4.56892e-12
Oga	6174.16	1.4292	4.60049e-12
Qpct	1673.64	-4.90943	4.66881e-12
Fam83b	38.3361	8.03871	4.7405e-12
Klf8	87.9514	-2.60933	4.84114e-12
Dazap2	15128.7	1.29659	5.04126e-12
Adamts7	274.553	-4.64095	5.19588e-12
Slc6a2	201.514	-7.34022	5.2112e-12
Tirap	480.05	1.96903	5.28227e-12
Abcg4	46.3279	-5.38177	5.38682e-12
Mafb	7990.59	-2.50088	5.4617e-12
Ly6f	31.1419	9.21338	5.49549e-12
Pdcd6	2897.77	1.15516	5.61289e-12
Rab39b	26.9195	-3.84278	5.66672e-12
Ndufa4l2	66.5348	-6.85414	5.6877e-12
Kcns3	107.631	-6.12581	5.86733e-12
Zfp580	109.66	-3.20159	5.91752e-12
Ccdc152	30.7571	-4.60077	5.96522e-12
Tmie	61.4106	5.00127	6.04327e-12
Fhl1	2343.96	-5.68654	6.08928e-12
Dipk1a	483.663	-3.01159	6.11143e-12
Zfp420	90.6521	-1.71781	6.37476e-12
Mmp3	2016.6	-8.73128	6.42397e-12
Dbn1	819.898	-4.36078	6.66054e-12
Rela	5848.5	1.56411	6.7704e-12
Myo1d	1782.57	3.05923	6.78482e-12
Ptgfr	29.9175	-8.70342	6.87321e-12
Gnmt	77.1978	5.17951	7.08992e-12
Lmod1	217.066	-6.37997	7.08992e-12
Gmppb	572.371	2.57082	7.09539e-12
Tagap	810.25	-2.62942	7.12952e-12
Kif1a	234.551	-4.40994	7.21594e-12
Pcdhga3	34.0115	-4.17585	7.26666e-12
Cers1	40.1324	-5.62014	7.29275e-12
Gimap3	210.924	-4.20553	7.38466e-12
Meltf	178.226	5.93999	7.56134e-12
Gm14023	180.533	5.89806	7.96032e-12
Gipc2	112.713	4.20851	7.96748e-12
Adgrg3	369.238	-4.91435	8.05175e-12
Tvp23a	47.2525	-5.08966	8.1476e-12
Gm10125	40.5042	-6.60418	8.16374e-12
Dennd2d	416.153	3.22673	8.23143e-12
Ankrd33b	1030.91	3.68326	8.24488e-12
Gm20703	56.4139	5.37657	8.33251e-12
Tpm2	5431.75	-5.39608	8.47412e-12
Slc16a14	403.991	7.36777	8.74788e-12
Kantr	195.997	-1.71676	8.75712e-12
Zfp423	144.971	-3.2634	8.83417e-12
Larp1b	634.423	2.46236	8.84048e-12
Tcf4	5079.96	-2.95995	8.89189e-12
Spns2	2425.53	3.2746	8.92656e-12
Znrf2	2581.7	2.13121	8.98763e-12
Rab3ip	639.04	2.10661	9.15686e-12
Psmd12	2680.15	1.10913	9.37826e-12
Mmp14	13707	-2.41576	9.54228e-12
Rem2	799.911	4.38963	9.63096e-12
Il17re	521.962	4.17698	9.65767e-12
Lmntd2	64.5306	4.62624	9.71543e-12
Ints6l	1126.91	-2.77184	9.81173e-12
Sh3bp4	2808.75	2.34749	1.01048e-11
Ly6c1	1552.72	-5.00734	1.0125e-11
Mpp2	76.4678	-3.58255	1.01941e-11
Galnt13	140.351	-10.2985	1.02077e-11
Gabrb1	52.8259	-4.86391	1.04861e-11
Peli2	831.879	-4.37779	1.07418e-11
Acsl4	4396.3	2.22104	1.07867e-11
Plod1	4433.59	-3.10737	1.07867e-11
Efhc1	61.6512	-5.11067	1.08041e-11
Egflam	826.717	-4.21335	1.11578e-11
Cyb561d2	559.403	1.80003	1.19538e-11
Reep1	77.5986	-4.28926	1.20128e-11
Taf5	452.794	-1.78829	1.23015e-11
Gmds	2610.36	4.06488	1.23222e-11
Vat1	678.511	-1.95625	1.25234e-11
Eya1	77.7992	-3.9217	1.26492e-11
Thra	754.645	-1.86091	1.27684e-11
Angpt4	90.0487	-6.81997	1.30251e-11
Evpl	224.856	4.60359	1.31122e-11
Trpc3	176.588	-7.37854	1.32398e-11
Vsig1	42.8216	9.58905	1.32423e-11
Zbtb43	763.249	1.39054	1.32423e-11
Ahcyl2	7497.38	4.16073	1.32472e-11
Stx1b	38.194	-6.95822	1.35551e-11
Cpxm2	333.916	-6.96352	1.35836e-11
Smoc2	2810.09	-4.31136	1.36351e-11
Ahi1	323.412	-1.82758	1.36457e-11
Plekhh1	693.003	5.9375	1.36574e-11
Grhl1	288.552	4.37923	1.37092e-11
Inha	30.0836	-6.70918	1.38297e-11
Pcdhb11	94.5164	-2.47756	1.38582e-11
Rtkn	193.092	1.83034	1.39656e-11
B3galt1	69.5861	-6.36482	1.41688e-11
S1pr2	1251	-2.25298	1.46295e-11
A730056A06Rik	35.3913	-6.07119	1.51127e-11
Hp	2634.81	7.61485	1.52789e-11
Zfp334	88.3141	-4.60138	1.54103e-11
Peg12	27.0683	-5.35905	1.56248e-11
Trim63	36.5377	-5.30507	1.59682e-11
Comp	72.6874	-4.11959	1.60951e-11
Mak	43.9854	4.03944	1.62256e-11
Gm30414	40.3932	7.40921	1.62601e-11
Serpina9	169.456	6.61647	1.76947e-11
Alg9	785.411	1.86945	1.83233e-11
Adamts4	14315.6	-5.32581	1.83768e-11
Zfp287	73.0099	-2.24996	1.84355e-11
Mylip	1357.06	-2.82069	1.84995e-11
S1pr3	324.614	-4.30208	1.84995e-11
Gng8	24.1246	-7.6801	1.87178e-11
Zfp882	27.7858	-3.22585	1.98498e-11
Atoh8	58.2453	-3.68925	2.0675e-11
Olfml2a	432.594	-5.11514	2.0888e-11
Pcdhb8	39.5351	-4.24098	2.19298e-11
Galnt7	1511.9	1.91322	2.20788e-11
Aldh1l2	502.964	-4.62648	2.22891e-11
Pcdhgb1	26.2432	-3.75956	2.22891e-11
Fbxo21	583.919	-1.40537	2.2661e-11
Pdcd1	128.69	-5.17153	2.31202e-11
Nkd1	428.826	-4.72759	2.36718e-11
Inhba	328.324	-5.44748	2.38863e-11
Erg	49.638	-4.19937	2.3935e-11
Map3k15	121.879	3.3847	2.40589e-11
Shb	1907.06	2.50256	2.54599e-11
Fam110c	2625.36	3.63451	2.55186e-11
Nsd2	1172.38	1.73051	2.59658e-11
Pkd1	2168.5	-3.1169	2.66343e-11
Nhlrc2	1803.75	1.46524	2.66347e-11
Eid2b	44.741	-2.36225	2.68957e-11
Arap3	393.481	-4.04392	2.71448e-11
Wbp2	4358.12	1.31954	2.74246e-11
Nod2	462.68	3.85915	2.75088e-11
Arnt2	296.197	3.73466	2.88485e-11
Ap3b2	270.657	7.00404	2.99715e-11
Ramp2	1989.17	-4.84419	2.99715e-11
Eml2	933.892	1.79254	3.06482e-11
Uox	633.911	10.113	3.13253e-11
Klhl33	47.7791	-4.03547	3.1353e-11
Actn3	30.4624	-5.26278	3.20255e-11
Ifnlr1	203.035	3.26605	3.21113e-11
Fcer2a	159.576	7.316	3.32059e-11
Sox9	4233.18	5.31733	3.3284e-11
Csrnp3	47.4661	-4.96329	3.3629e-11
Mob3b	573.644	2.95221	3.36338e-11
Caskin2	1123.14	2.41403	3.37329e-11
Ints4	1136.19	2.03116	3.38053e-11
Lipk	22.5169	8.73068	3.44177e-11
Ptch2	97.0087	-4.59718	3.57386e-11
Map7d3	39.1227	-4.6572	3.61841e-11
Smim6	31.1805	4.10338	3.70396e-11
Snw1	1366.99	1.09179	3.72649e-11
Angpt1	91.935	-5.91854	3.77322e-11
Sdhd	3762	1.48754	3.83213e-11
Lamc2	9676.93	5.37699	3.91929e-11
Trpm6	501.392	6.11542	3.93352e-11
Cpa6	33.4366	-8.70143	3.93792e-11
Ptprv	103.645	-3.89072	3.96226e-11
Pcx	3399.08	4.56951	3.98983e-11
Syt2	30.8869	-3.8112	4.16232e-11
Rap1gap	356.533	4.04772	4.18576e-11
Ywhaq-ps1	13.9718	7.97327	4.18655e-11
Ptgir	100.267	-4.85253	4.1958e-11
Khdrbs3	281.821	-3.95634	4.23118e-11
Apol10b	40.59	-5.22822	4.40342e-11
Gm5294	62.2304	10.1857	4.44594e-11
Procr	2177.51	-3.42672	4.4575e-11
Dner	47.2913	-7.84303	4.46313e-11
Mmp23	2175.21	-4.04608	4.49115e-11
Il23a	106.625	5.84659	4.49829e-11
Brcc3	961.519	1.1935	4.73318e-11
Unc5cl	223.553	10.5251	4.73318e-11
Glis2	271.67	-3.35367	4.75479e-11
Dcbld2	1336.14	-3.96811	4.79531e-11
Lor	154.035	3.79001	4.93512e-11
Cntn1	741.189	-7.19173	4.93713e-11
Psmd3	5930.19	1.96133	4.9494e-11
Il10	381.52	-3.79329	4.97624e-11
Adcy5	542.016	-6.08866	5.02192e-11
Pacsin3	618.298	2.5772	5.04015e-11
Mast1	36.0078	3.03699	5.09008e-11
Myo5b	825.973	3.939	5.15796e-11
Pcbp4	330.752	-2.93238	5.17975e-11
Adam28	151.268	9.48143	5.23159e-11
Casp1	1122.85	1.41659	5.29166e-11
Zswim5	58.7209	3.99374	5.29166e-11
2810404F17Rik	116.331	11.0516	5.3529e-11
Dhx58os	15.9288	-7.79611	5.52839e-11
Ankrd34a	27.8376	-6.5968	5.56028e-11
Il16	254.945	-3.11955	5.59359e-11
Sox12	99.8885	-2.97923	5.61068e-11
Cpn1	29.5176	5.24365	5.61664e-11
Gbgt1	47.7066	-5.6761	5.70214e-11
Mogat2	77.1722	6.23951	5.88948e-11
Tcf24	74.1601	-3.9669	5.88948e-11
Fbxl5	2601.13	1.19019	6.04665e-11
Ebf2	50.9137	-8.74052	6.06103e-11
Pex11g	74.9049	2.13515	6.09223e-11
Dpy30	1022.59	1.21065	6.17344e-11
Slc7a2	93.0573	-4.63054	6.24649e-11
Atp6v0a4	312.881	6.00933	6.27587e-11
Fign	26.0676	-6.06014	6.33399e-11
Me1	1040.53	3.07233	6.4207e-11
Lin7c	2961.58	1.4745	6.43455e-11
Pick1	225.352	2.02317	6.43904e-11
Elof1	934.719	1.33166	6.56627e-11
Tmprss13	34.5769	9.26776	6.93267e-11
Osgin1	1985.17	2.68838	7.0392e-11
Hdac3	2153.57	1.38282	7.3186e-11
Hoxd3os1	56.2991	-8.17469	7.3186e-11
Meg3	62.2889	-8.32142	7.35925e-11
Gm42031	162.623	4.58462	7.41035e-11
Zfp750	20.275	5.4726	7.50267e-11
Ap1m1	1252.36	-1.47323	7.60252e-11
Mvp	4144.72	1.86682	7.85363e-11
Becn1	2148.48	1.34252	7.86323e-11
Slc7a1	1448.7	2.00421	7.98393e-11
Fbxl22	290.5	-2.66849	8.14918e-11
Inafm1	278.153	-2.22966	8.49832e-11
Rnf4	4499.71	1.35569	8.62766e-11
Micall2	350.63	5.44493	8.63413e-11
Strbp	1074.05	1.90175	8.68649e-11
Dstyk	514.61	-2.47862	8.84781e-11
5730409E04Rik	28.3545	-4.57576	8.85422e-11
Adcyap1r1	288.813	-8.40335	8.87294e-11
Gm29683	38.5865	-7.68846	8.89001e-11
Qprt	24.7603	-4.51208	8.90441e-11
Fer1l4	254.579	8.25885	9.03762e-11
Rgs2	6497.63	-2.42228	9.13567e-11
En2	34.8614	5.14927	9.1371e-11
Wipf1	1098.04	-2.6449	9.1756e-11
Kctd12	2728.21	-2.72733	9.25208e-11
Rnf227	49.5767	-3.05916	9.28214e-11
Iffo1	175.802	-3.09122	9.31565e-11
Hmcn2	689.386	-5.79209	9.42516e-11
Npr3	56.3686	-8.88664	9.5323e-11
Prkca	439.994	-2.73105	9.56947e-11
Lrp4	101.679	-2.63145	9.71553e-11
F3	33993	3.0572	9.72237e-11

## Sheet: Macrophage_vs_Epithelia
Supplemental Data: Table 2. Macrophage vs. Epithelia
	baseMean	log2FoldChange	padj.IHW
Dab2	11298	6.54419	6.2456e-193
C1qa	25712.4	10.4983	1.85357e-178
Rab3il1	2201.23	8.74782	9.65605e-169
Plekho1	1419.89	6.59661	2.4934e-144
Rgl1	4269.4	6.46567	4.03721e-138
Irf5	3567.59	6.31668	2.54575e-130
Lpxn	2162.18	6.15096	1.92945e-121
Cd300a	3450.19	7.16882	4.06149e-121
Spi1	5010.65	7.17975	5.0295e-116
C1qc	26783.6	10.693	3.67504e-114
Adgre1	11994.6	9.4937	1.37214e-113
Fcgrt	8080.81	6.75035	1.05164e-112
Igsf6	2157.5	7.84499	1.28823e-111
C1qb	29978.3	10.2443	9.184e-110
Batf	935.68	5.90398	3.19891e-105
Plekho2	7499.85	6.42278	9.06312e-105
Cd300c2	2295.43	7.76529	6.84058e-104
Aif1	3635.48	8.26672	3.11383e-101
Slc15a3	2385.03	6.95804	3.05682e-99
Fgd2	1506.42	6.67872	7.67837e-99
Tlr13	1019.38	7.2405	5.34602e-98
Myo5a	3066.27	6.16124	2.43539e-97
Adap2	842.893	8.29279	6.08001e-96
Mafb	7990.59	7.11184	5.64785e-94
Bcl2a1d	1235.4	6.61514	8.79699e-93
Ly86	4234.03	8.21192	1.99563e-92
Nrros	3579.88	6.64821	1.63854e-90
Gm8995	2334.1	5.37942	3.45798e-90
Gpr137b-ps	1629.06	6.13768	6.63953e-90
Milr1	527.893	6.49732	1.23898e-89
Cd93	1810.15	6.24346	2.17668e-89
Dok3	779.986	5.89621	4.55543e-89
Cep85l	713.567	3.82328	3.93408e-88
Antxr2	6535.7	5.32596	3.67239e-87
Cd74	234655	6.25078	6.1445e-87
Zeb2	4755.91	6.64884	8.37768e-83
Lrrc25	1217.47	7.70702	8.6984e-81
Nlrp3	2082.53	6.16756	1.05505e-80
Hck	2957.18	7.62603	3.14401e-79
Hk3	1512.77	8.03669	7.96285e-79
Sh3bp5	2509.68	5.81677	8.71306e-79
Slc36a4	957.257	5.87253	1.03031e-77
Cysltr1	530.086	7.46312	1.36725e-77
Ccl3	7918.32	8.14864	7.45487e-76
Crb3	1090.05	-5.09926	2.22314e-75
Stab1	4271.13	8.24381	5.1113e-75
Ippk	1102.95	-3.71344	1.30539e-74
Ctss	39329.4	7.51459	1.92001e-73
Clec12a	2667.9	7.79051	1.01671e-72
Cd68	14433.8	5.52888	4.49895e-72
Slc11a1	6223.18	7.78054	5.16809e-71
Osm	2460.03	7.86115	2.938e-70
Clec4d	571.834	7.04861	1.02229e-69
Rgs10	1134.32	6.23488	1.7092e-68
Mrc1	10751.9	8.91033	2.05634e-68
Ms4a7	7512.11	10.4576	2.09951e-68
Kcnk13	457.305	8.86751	2.11262e-67
Itsn1	1648.51	3.33054	1.62309e-66
Hlx	250.365	6.43645	3.25992e-66
Cd274	1492.38	5.76221	4.6792e-65
Pirb	1285.39	6.94339	5.42445e-64
Slamf7	3094.97	7.26817	1.59288e-63
Ccl4	5639.66	7.52024	3.10389e-63
Cd33	1403.19	7.70071	5.10834e-63
Crlf3	1814.88	3.2989	6.44229e-63
Csf1r	17791.8	7.72542	5.35895e-62
Cep170	1728.79	5.33923	1.97167e-61
C3ar1	6325.02	9.03469	4.44685e-61
Cd180	325.722	6.70563	4.72021e-61
Slamf8	409.602	7.37905	6.82089e-61
Ccdc120	738.509	-4.57571	1.20304e-60
Cnksr1	659.427	-4.61593	1.78736e-60
Maf	1556.1	6.3875	1.91779e-60
Prkci	4351.65	-3.0249	2.10199e-60
E230029C05Rik	231.017	5.99196	2.4501e-60
Ncf1	2392.9	6.76246	4.59335e-60
Lst1	991.61	7.4135	1.10809e-59
Shroom3	1881.08	-5.44565	1.10809e-59
Trpm2	163.047	6.35624	4.1877e-59
Scimp	273.863	6.34184	3.55424e-58
Slc23a1	870.591	-4.8305	4.6702e-58
Btk	404.459	6.48762	4.83742e-58
Pltp	10246.9	7.59017	7.54375e-58
H2-Ab1	97887.3	5.95267	1.84711e-57
Sap30	1996.04	4.06992	6.99844e-57
Timp2	27199.7	4.53565	1.48224e-56
Apoe	327494	9.20551	2.17441e-56
Il1b	12047.6	6.76278	2.17441e-56
Cd84	2742.57	7.52519	2.40987e-56
Cd302	2281.13	5.99616	1.24358e-55
Csf2rb	5229.82	5.27086	1.46288e-55
Kcna3	427.494	5.96385	1.50846e-55
Ftl1	19011.1	3.22968	1.70911e-55
Gpr35	2906.13	6.4481	3.44202e-55
Tnfsf13b	409.236	7.09209	4.26054e-55
Plek	28137.2	6.35971	4.74065e-55
Lilr4b	13249.7	6.52644	5.64637e-55
Gm6377	1786.04	7.06406	5.66593e-55
Fem1c	4979.77	2.95047	9.05211e-55
Pld4	3675.61	7.52782	2.42704e-54
Cxcr4	1813.76	6.6415	2.45122e-54
Xylt2	1145.6	4.06366	3.82378e-54
Lpl	6851.88	6.73616	4.37833e-54
P2ry12	431.457	8.82026	7.38675e-54
Rab8b	9551.23	4.23797	8.73022e-54
Mbnl1	9180.62	2.2991	8.7651e-54
Xylt1	577.124	5.52206	1.18011e-53
Adam19	884.978	6.28347	1.79366e-53
Emp3	4034.08	5.45804	3.10639e-53
Snx20	1176.7	6.04865	3.38649e-53
Wdr91	1129.71	3.92086	8.00499e-53
Ccrl2	20871	6.89212	1.55152e-52
Plbd1	4058.79	5.60553	3.06826e-52
Gpr137b	1295.57	5.60863	1.53616e-51
Aph1c	974.878	6.4412	3.96218e-51
Mctp1	549.553	5.4222	1.01918e-50
H2-Aa	71356.3	6.3011	1.18374e-50
Pkp2	947.513	-5.16762	1.82812e-50
Dennd4b	757.068	4.12084	2.25071e-50
Fcrls	5764.17	9.7477	3.44488e-50
Eps8l2	646.371	-5.2327	1.13667e-49
Bcl2a1a	802.909	6.56463	1.36764e-49
Ptprf	3092.86	-5.23864	1.88029e-49
Clec4a2	950.236	8.62324	4.63808e-49
Cacna1a	604.945	6.44103	9.3034e-49
Tank	3171.45	3.28454	1.33483e-48
Gprc5c	2155.09	-4.06671	2.28348e-48
Lrrc8c	1355.81	3.98375	2.70721e-48
Cd72	2970.45	8.00689	3.46794e-48
Dsp	2266.24	-4.97705	4.54933e-48
B3galnt1	540.548	5.19905	4.72524e-48
Ccl9	6370.2	7.41427	9.87481e-48
Evi2a	867.378	6.00659	1.64995e-47
Ccl2	9828.95	7.3657	1.86455e-47
Cd83	30370	7.36143	2.05307e-47
Cybb	11491.3	7.29658	2.14269e-47
Vim	20062.8	5.64984	2.28883e-47
Nrcam	312.987	7.23494	3.81762e-47
Nfam1	1236.15	6.88407	3.90085e-47
Plxnc1	946.109	5.58075	5.42807e-47
Wnk1	4211.63	1.91612	1.3493e-46
Daglb	1822.72	4.35052	2.37839e-46
Xcr1	359.782	4.54282	2.74782e-46
P2ry6	1522.83	7.56166	2.81293e-46
5430427O19Rik	268.904	5.7647	3.53626e-46
Pygl	790.13	5.189	5.19269e-46
Dab2ip	848.297	-3.97726	5.96877e-46
Proser2	1225.24	-4.96728	7.0676e-46
Axl	8904.27	6.27352	7.75552e-46
Havcr2	1207.32	6.20256	1.07242e-45
Clec4n	802.651	7.53397	4.93386e-45
Ebi3	196.417	6.38163	5.2788e-45
Pid1	2811.3	6.08984	5.36456e-45
Atp9a	1914.76	-4.41042	5.87364e-45
Fam83h	1081.63	-4.89369	8.90531e-45
Snx18	4831.33	3.40148	9.69883e-45
Ppp1r18	1893.63	3.90527	9.75585e-45
Cmah	307.849	5.71484	1.26837e-44
Zfp7	614.05	-4.36557	2.90032e-44
Gm43814	387.53	6.92036	3.13343e-44
Tlr8	505.199	9.3038	3.20887e-44
Msx1	1646.89	-4.75693	5.67236e-44
Ccr5	4899.61	6.26872	1.36451e-43
Il10	381.52	7.65547	3.40114e-43
Npc2	9357.95	3.00757	4.30229e-43
Krtcap3	714.437	-4.44807	7.06745e-43
Slamf9	927.126	7.50384	8.74463e-43
Cmtm3	3736.57	5.38163	1.45577e-42
Arhgef5	1613.47	-4.4699	1.52535e-42
H2-DMa	3448.64	5.18126	1.89001e-42
Cd300ld	1054.67	6.73641	2.28674e-42
Msn	14140.5	3.43959	2.28674e-42
Ticam2	554.005	6.5145	2.5802e-42
Sirpa	8481.49	5.09304	3.09452e-42
Nuak2	2096.2	5.44487	3.44372e-42
Jdp2	3108.01	4.45133	4.05471e-42
Eno2	784.634	4.36343	5.63848e-42
Traf4	2038.15	-4.12937	6.00508e-42
Vsir	2299.12	6.64179	7.55016e-42
Nhsl1	1498.62	-4.70858	1.04903e-41
Pou2f2	876.865	6.28136	1.06683e-41
Arrb2	2605.73	4.4518	1.59101e-41
Gpr34	563.515	7.32192	1.66591e-41
Rilpl2	2987.27	4.29153	2.39868e-41
6530402F18Rik	132.455	5.05554	2.76613e-41
Il10rb	2137.41	3.45328	2.85181e-41
Cd36	2877.89	7.22095	3.4682e-41
Cd86	4441.99	6.87514	1.13033e-40
Snx30	477.395	2.92733	2.01812e-40
Siglece	428.823	6.74672	2.03848e-40
Tmx4	1249.77	2.37291	3.96816e-40
Otulinl	2243.26	5.9011	4.18781e-40
Wfdc17	4921.75	7.68163	6.65218e-40
Cytip	6943.61	5.03208	1.11803e-39
Tbxas1	1618.93	6.77302	1.1764e-39
Lama5	2617.96	-5.06627	1.24431e-39
Wdfy4	419.029	4.81552	1.43769e-39
2510009E07Rik	1725.29	5.31141	1.71009e-39
Rab31	3969.42	5.98875	1.72046e-39
Impact	3492.25	4.54819	1.92254e-39
Clec4b1	381.581	6.73336	1.99562e-39
Mef2c	1973.23	5.86297	2.45266e-39
Csf2ra	4181.77	3.72989	3.07419e-39
Ly9	1074.33	7.18483	3.59455e-39
Lilrb4a	2805.85	6.12845	3.65423e-39
Kctd3	852.784	-2.79136	3.92712e-39
Plxdc2	3065.13	6.03099	4.1067e-39
Rhog	3981.31	2.80932	5.3978e-39
Tm6sf1	1334.95	6.25674	6.79869e-39
Llgl2	1677.23	-4.4848	7.20167e-39
Inava	638.905	-5.95231	1.18043e-38
Elmo3	432.826	-4.10327	1.18093e-38
Stard9	580.244	4.98106	1.23722e-38
Batf3	135.506	4.91963	1.67168e-38
Usp10	2137.19	-2.0821	2.09195e-38
Clec5a	261.09	8.1655	2.47257e-38
Ms4a4a	1074.14	8.38129	2.66579e-38
Chp2	189.658	7.23341	4.36476e-38
Entpd1	3950.2	5.94694	5.60163e-38
Cfp	3304.38	6.20715	6.47895e-38
Tlr7	831.895	7.84484	2.14481e-37
Inka1	98.3082	4.00819	2.29105e-37
Lipa	7451.49	4.62792	2.38722e-37
Tle4	1048.05	3.78143	2.75131e-37
Gm45153	274.057	5.96211	4.17899e-37
Rragc	3511.59	2.73592	4.35668e-37
Clec4a3	2091.92	8.34912	5.81618e-37
Amz1	659.553	6.29608	6.98148e-37
Tcim	2271.26	-3.58459	7.47199e-37
Prkab1	2834.18	-3.17124	9.84255e-37
Erbb3	2226.75	-4.84903	1.64718e-36
Nfkbie	4843.31	4.88441	1.65953e-36
Tnks1bp1	2226.95	-3.91441	1.6737e-36
Ftl1-ps1	624.395	3.56628	2.35692e-36
P2ry10b	293.096	6.5231	2.35692e-36
Tnfrsf10b	377.893	-4.49303	3.9069e-36
St6galnac4	1559.39	5.92739	6.2919e-36
Mecom	1822.98	-5.07188	6.37903e-36
Klra2	681.098	7.44327	7.32926e-36
Rhoh	403.958	5.00543	7.79443e-36
Mfsd1	5682.61	2.08864	7.81356e-36
Lfng	1597.67	5.67103	9.94288e-36
Tmem102	179.133	-4.79577	1.07408e-35
Pilra	252.08	6.65903	1.18715e-35
Tifab	358.334	6.85903	1.45517e-35
F2rl1	1355.69	-5.72314	1.74753e-35
Cyp27a1	1638.09	6.02966	1.79152e-35
C430019N01Rik	152.885	6.53169	1.89166e-35
Irf4	232.383	4.49118	2.08971e-35
Ephx4	76.7472	-4.72153	2.25729e-35
Pafah1b3	653.289	-2.48016	3.10262e-35
Cdkl1	254.445	-5.90055	3.24949e-35
Marveld3	428.322	-4.79844	3.62115e-35
Rassf7	379.252	-3.74007	4.8705e-35
Ftl2-ps	2977.9	3.09772	6.12197e-35
Ptafr	2844.1	6.50803	6.89191e-35
Tmem170	144.812	-3.22212	8.09341e-35
Mast4	3002.18	-3.77869	8.62634e-35
Plcb2	329.055	5.64508	9.03791e-35
Fam102b	2916.11	3.43858	9.2061e-35
Sntb2	2680.95	3.63719	9.53442e-35
Ms4a6c	1600.34	7.52645	9.54605e-35
Gfod2	225.626	-3.04715	1.18775e-34
Hgf	803.83	6.33464	2.02227e-34
Fcgr4	815.845	7.36798	2.48735e-34
Cd53	9375.47	5.7683	3.5971e-34
Parvb	137.273	6.22016	4.57616e-34
Gm36161	348.081	8.29434	4.71302e-34
Lcp2	1207.17	5.71898	5.06112e-34
Flcn	3801.19	2.58111	5.20384e-34
Arl5c	1794.36	5.46372	5.24932e-34
Renbp	1875.53	4.69406	5.24932e-34
Blvrb	1817.19	3.70964	5.53697e-34
Unc93b1	11919.4	5.21952	5.87861e-34
Cdh23	139.391	5.83902	9.21206e-34
Vill	923.598	-5.10576	1.17618e-33
Rassf2	1237.07	6.06447	1.30413e-33
Arhgap15	1051.98	5.99396	1.58585e-33
Mmd	1404.21	4.77532	1.82512e-33
Oxsr1	1243.46	-1.55207	1.82605e-33
F13a1	7625.61	10.1029	1.91464e-33
Lacc1	1276.53	5.8418	1.93359e-33
Trps1	2323.33	3.10161	2.6566e-33
Gmip	1354.37	2.60309	2.78205e-33
Cd40	868.072	5.74385	2.926e-33
Tbkbp1	151.457	5.38448	3.15618e-33
Tnfaip8l2	395.8	6.56665	3.59022e-33
Ms4a6d	4025.12	8.43005	3.69016e-33
AI504432	141.076	7.25003	3.83136e-33
Fcgr3	5616.27	7.34816	3.95578e-33
Lilra6	210.843	6.48584	3.95578e-33
Gpr65	1159.43	5.96385	3.96448e-33
Slc9a9	1516.81	4.51467	3.96448e-33
Slc23a2	1227.42	3.3159	5.28643e-33
Ms4a6b	1626.11	7.2308	5.36704e-33
Epb41l5	1238.7	-4.27694	5.54012e-33
Cd300lf	1665.31	7.46031	6.08931e-33
Gpr132	1449.93	4.9356	6.86727e-33
Prss8	1409.52	-5.21266	8.086e-33
Ptprr	157.873	-5.6432	9.36483e-33
Vps26a	3545.97	1.96403	9.50703e-33
Mybpc3	88.3903	6.20687	9.85897e-33
Trim16	2871.17	-4.06292	2.30382e-32
Large2	474.96	-5.15293	2.32876e-32
Crlf2	718.711	3.03657	3.23694e-32
Mefv	738.856	5.93377	3.23694e-32
Cep170b	453.048	-4.32283	3.3692e-32
Hmox1	6837.48	3.45231	3.7894e-32
St8sia4	1675.67	5.36872	3.90549e-32
Cldn4	20709.9	-5.44326	3.99522e-32
Klra17	258.735	5.61513	4.20453e-32
Il21r	1514.82	4.94311	4.48721e-32
Cd200r1	266.133	5.83095	4.76571e-32
Gm14548	244.978	7.16875	5.26579e-32
Dok1	411.814	2.274	6.88651e-32
Dcstamp	3697.13	6.85369	7.17278e-32
Ifnar1	3626.31	2.49369	7.22846e-32
Rtkn	193.092	-3.32554	1.08891e-31
Tmem106a	2691.72	5.44056	1.15332e-31
Csf3r	1695.45	7.31682	1.21231e-31
Btg1	24923.3	2.73959	1.24658e-31
Bank1	231.912	6.26609	1.36376e-31
Camsap3	213.155	-4.5968	1.54331e-31
Plagl2	648.59	3.52608	1.94425e-31
Sh2b2	735.416	5.34839	2.8049e-31
Gdf3	644.08	9.3718	3.74184e-31
Krt8-ps	140.767	-4.64731	4.25738e-31
Dclre1c	1259.3	3.94988	4.67735e-31
Kdf1	283.307	-4.97262	5.31361e-31
H2-Eb1	32478	6.33424	5.81459e-31
Gm8818	236.855	3.709	6.33012e-31
Tjp1	1829.46	-3.96697	7.93031e-31
Sox17	1305.37	-4.40494	8.8577e-31
Ccl7	14075.3	8.14993	9.05053e-31
Mag	55.6308	4.35714	1.11876e-30
2610035D17Rik	296.27	-4.56397	1.22275e-30
Dusp8	986.977	-3.062	1.2869e-30
Irgq	1033.67	-3.08406	1.2869e-30
Cgnl1	2355.51	-3.11689	1.32971e-30
Tst	304.417	-4.41847	1.40017e-30
Trpv2	1070.94	5.08588	1.40311e-30
Tnfsf12	225.475	4.22895	1.45279e-30
Tuft1	4133.49	-4.45552	1.53607e-30
Tpst2	3583.49	2.37615	1.94899e-30
Epb41l2	3775.02	4.45441	2.32917e-30
Cpm	2671.19	-4.91195	2.40427e-30
Il10ra	2177.33	5.43676	2.68263e-30
Eml2	933.892	-3.05027	3.21214e-30
Grpel2	1663.86	-2.70351	3.27067e-30
Adcy7	2019.69	5.39869	3.35049e-30
Kcnq1	611.875	-4.36118	3.51916e-30
Ccl6	18301.2	7.35197	3.71007e-30
Sh3yl1	428.777	-3.89402	5.06513e-30
Lpar3	209.461	-5.54051	5.8068e-30
C5ar1	9990.81	8.38744	6.12743e-30
Clec10a	1018.4	6.23943	6.65733e-30
Ocln	3697.66	-5.19155	7.32224e-30
Tjp2	7147.91	-3.34604	7.586e-30
Hvcn1	180.844	6.38188	8.06835e-30
Mal	929.015	-5.67739	8.23525e-30
Htra2	606.924	2.20096	9.6334e-30
Cass4	217.788	6.65715	1.01743e-29
Gngt2	776.889	6.34839	1.27669e-29
Caskin2	1123.14	-4.07165	1.41041e-29
Pla2g15	4138.85	6.00583	1.53836e-29
Lair1	1012.06	6.03306	2.11063e-29
C130050O18Rik	166.42	7.84653	3.2255e-29
Efl1	667.237	-1.9736	3.25545e-29
BC028528	134.657	6.00963	3.89141e-29
Clec4a1	1125.09	8.46046	5.36902e-29
Rab25	1054.77	-5.03926	5.94907e-29
Prkcb	2865.93	5.58265	6.26466e-29
Tfpi	1042.87	4.86607	6.48538e-29
Ccr1	4812.29	7.10853	6.90573e-29
Clec7a	5835.9	6.08229	6.95222e-29
Cd163	368.82	7.57426	7.63619e-29
Cxadr	2696.08	-4.86707	9.24623e-29
Ddr1	2009.05	-4.52303	9.70238e-29
Dtnbp1	2811.07	2.20865	1.14155e-28
Gm15448	128.276	7.46809	1.74217e-28
Hoxb6	727.825	-4.71974	2.0549e-28
Rap1a	2243.03	1.72959	2.49995e-28
Map7	735.037	-4.35629	2.5125e-28
L2hgdh	459.882	-3.02178	2.53421e-28
Ctsz	22084.2	3.50453	2.81406e-28
A930007I19Rik	190.682	4.88954	3.04028e-28
Sdc3	3329.78	6.1278	3.59575e-28
Rassf5	919.659	3.72529	4.24229e-28
Apbb1ip	740.065	5.65799	4.36395e-28
Gnl3l	1056.51	-1.49286	4.40264e-28
Gpr183	2436.18	5.60896	5.18802e-28
Tspan32	224.635	6.03806	5.24409e-28
Jchain	931.45	-7.8859	5.30666e-28
Fut10	177.972	3.00378	5.42307e-28
Bcar1	4457.89	-4.81452	5.47142e-28
Slc28a2	142.948	7.62106	5.8022e-28
Gnpda1	272.185	3.35652	6.10658e-28
Yes1	912.59	-3.10464	6.181e-28
Sun1	1856.7	-2.10764	6.53294e-28
Nipal2	313.059	-4.43528	6.80728e-28
Nectin2	4196.99	-3.92188	8.32878e-28
Rbpj	1335.99	2.85317	8.36902e-28
Ezr	24462.3	-2.75891	9.51264e-28
Gm12164	155.858	3.35361	1.07951e-27
Dusp3	1000.98	2.53552	1.47624e-27
Kctd12	2728.21	4.48052	1.5969e-27
Tgfb1	2789.31	4.33228	1.81865e-27
Blvra	988.563	1.96064	1.94093e-27
Nr1h3	364.77	4.85248	1.99537e-27
Sipa1	1479.09	2.93704	2.26627e-27
Cx3cr1	2713.75	7.30289	2.28227e-27
Ap1m2	1255.97	-5.38121	2.43129e-27
Kctd6	646.93	2.6879	2.48285e-27
Eng	1734.93	5.03942	2.71002e-27
Selenop	32929	6.69896	2.72897e-27
Epb41l4a	557.717	-4.33955	3.15323e-27
Bcl2a1b	160.816	6.91919	3.33073e-27
Nrp1	4727.23	6.43218	3.93477e-27
AB124611	604.657	5.9306	4.28362e-27
Lrrk2	449.726	5.61689	4.3765e-27
Cd209f	1295.32	14.2561	4.883e-27
BE692007	108.041	7.86146	4.90217e-27
Gypc	558.124	4.45738	5.13663e-27
Zfp954	1269.4	2.2619	5.78195e-27
Sgsm3	1094.75	-2.60488	6.59954e-27
Cdyl2	178.714	2.82946	7.46026e-27
Samhd1	3518.31	3.67958	8.09349e-27
Klf5	8910.18	-4.68867	8.6557e-27
Map3k8	1740.07	3.54163	8.8442e-27
Kcnk1	6030.7	-5.05392	9.27094e-27
Cacfd1	1030.79	-2.22617	1.08724e-26
Zfp263	2291.03	2.77587	1.13187e-26
Cystm1	4034.97	-3.46004	1.26048e-26
Nr3c1	2502.16	2.68387	1.39069e-26
Cd80	877.645	6.03326	1.65772e-26
Pcdh1	449.174	-4.03423	1.75447e-26
Lpcat2	1815.72	5.41903	1.86672e-26
Las1l	4435.33	-3.55162	1.91957e-26
Eif5a2	151.873	3.21531	1.99309e-26
Abhd17c	1640.5	-1.4588	2.44345e-26
Srgap2	2113.68	2.75743	2.68026e-26
Samd10	321.611	-3.22587	2.69114e-26
Slco2b1	777.178	5.17299	2.86752e-26
Catip	78.0224	5.65349	3.09089e-26
Gm6977	123.976	3.35111	4.16186e-26
Esrp1	1092.02	-5.08232	4.24095e-26
1700071M16Rik	304.886	5.90622	4.50793e-26
Selenom	1896.55	4.25271	4.55934e-26
Pros1	4720.22	4.80824	4.73581e-26
Sirpb1a	231.977	7.34299	4.90252e-26
Lrfn3	244.016	-4.45627	4.98147e-26
Loxl3	747.383	5.68087	5.08904e-26
Bmp2	1128.55	4.85216	5.73386e-26
Zcchc24	2730.34	4.50884	7.31493e-26
B2m	61150.3	2.61015	8.14064e-26
Myh14	3351.16	-5.04102	8.18766e-26
Gm13710	213.991	7.21617	8.45222e-26
Hexa	7518.78	3.66356	1.05423e-25
Spint1	5542.75	-5.26559	1.23499e-25
Fth1	221839	3.13465	1.52223e-25
AI839979	154.853	3.92758	1.53165e-25
Arhgap31	751.355	3.85603	1.5623e-25
Pacsin3	618.298	-4.09903	1.65329e-25
Msr1	2993.82	8.26182	1.70369e-25
Ankrd49	285.234	2.07342	1.73184e-25
Lat2	983.337	4.66206	1.89775e-25
Slamf6	169.535	6.40327	2.03575e-25
Hccs	1959.33	1.95578	2.19678e-25
Bhlhe41	386.826	4.78798	2.70867e-25
Rasa3	869.722	4.69345	2.72865e-25
Tom1l1	418.485	-3.89967	2.88574e-25
Hdac9	280.967	5.08011	3.45266e-25
Emilin2	7411.48	5.246	3.52819e-25
Vcl	3913.98	-3.36115	3.57633e-25
Igf2bp2	1479.47	-3.36745	4.23454e-25
Dnmbp	2373.67	-2.93468	4.52236e-25
Hoxb7	346.943	-3.97221	4.6376e-25
Ntpcr	940.542	3.11759	5.22228e-25
Armc7	321.927	3.36177	5.64036e-25
Cyth4	4061.92	5.30221	6.32404e-25
Cttn	5398.67	-3.8256	6.35299e-25
Ttc28	728.432	3.86342	6.89864e-25
Hook1	851.034	-4.92428	8.62946e-25
Abcg3	128.86	7.09737	9.03825e-25
Arhgap30	1559.3	5.32239	9.25462e-25
Mvb12b	292.347	2.26213	9.25462e-25
Apba1	142.351	5.1023	9.94181e-25
Nckap1	4045.1	-3.69603	1.02348e-24
Rcn3	6133.06	4.75633	1.1164e-24
Krt8	43342	-4.89155	1.14297e-24
Grip1	168.227	-4.71805	1.18073e-24
Lsr	1342.69	-4.12639	1.4594e-24
Spint2	11957.9	-4.74495	1.54613e-24
Hbegf	8047.22	-3.10721	1.63712e-24
Rubcnl	67.6249	5.05329	1.80482e-24
Commd8	1182.3	1.81345	2.23525e-24
Itgb2	6033.98	5.89126	2.2871e-24
Arl11	158.6	7.46547	2.37864e-24
Sla	2495	4.48433	3.73252e-24
Myo1b	1736.41	-3.33539	4.101e-24
Themis2	765.72	5.74666	4.17262e-24
H2-DMb2	805.016	4.23427	4.1815e-24
Gm29340	50.1482	4.3774	4.96226e-24
Kyat1	492.279	-3.81994	5.26833e-24
Cd300lb	1798.77	7.13397	5.41453e-24
Gm15925	81.8892	7.00735	5.52241e-24
Susd3	331.791	4.52424	6.15001e-24
Gm48065	366.222	8.11083	6.43431e-24
Gm31718	187.871	4.45797	7.91576e-24
Gm12905	160.468	3.27996	8.57888e-24
Eya2	1627.84	-4.37289	8.82298e-24
Cnrip1	446.628	4.54555	9.11017e-24
Rgs2	6497.63	3.66144	9.69636e-24
Mpp1	2355.22	3.7431	9.80364e-24
Cyp4f18	3573.07	7.36586	1.00632e-23
Dstn	31407.6	-3.54999	1.03034e-23
Gm44860	82.7603	6.82822	1.04738e-23
Lpar6	1156.7	2.49101	1.04738e-23
Lgmn	30209.5	3.69387	1.07927e-23
Apold1	2467.99	6.04647	1.093e-23
Fxyd2	99.9931	6.35434	1.32223e-23
Sowahb	1157.62	-5.01657	1.50888e-23
Grb7	921.801	-5.13253	1.73549e-23
Lrp1	13346.7	5.0627	1.8813e-23
Lrrc31	233.033	-5.47571	1.95517e-23
Tlr6	181.482	3.8809	2.32619e-23
Fyn	3680.85	3.16983	2.32763e-23
Rasgrp4	137.709	5.85014	2.33516e-23
Rnf130	5309.62	2.75426	2.6498e-23
Desi1	1259.94	-2.27432	2.67127e-23
Mpzl3	1246.7	-4.31304	2.67774e-23
Cdkl2	139.063	-2.8563	2.7595e-23
Itga4	917.066	5.13297	2.97481e-23
Tmeff1	487.215	-4.34182	3.38804e-23
Ank2	563.841	4.38531	3.41633e-23
Lilra5	268.546	7.09723	4.19884e-23
Fam219a	85.8442	4.12163	4.57172e-23
Ms4a14	237.748	11.8089	4.99633e-23
Tie1	633.87	4.24488	6.01707e-23
St6galnac6	964.297	4.47063	6.04144e-23
Yap1	667.048	-3.68075	6.16738e-23
Gm46224	336.528	6.93292	6.23427e-23
Camk1	4306.13	2.80713	6.271e-23
Fam43a	1742.57	-2.57754	6.32823e-23
Stap2	632.25	-4.18327	6.32823e-23
Tm4sf19	171.206	7.78293	6.33632e-23
Ppfia3	58.9285	4.29068	6.36947e-23
Ccl8	7177.9	11.1425	6.47185e-23
Npas2	390.014	-4.10509	6.47725e-23
Haao	106.002	5.49704	7.34739e-23
Il1rn	22304.1	5.41465	7.72341e-23
Wasl	2414.3	-2.20199	7.89283e-23
Cd48	1554.73	5.7498	9.00975e-23
Patj	1239.28	-4.25362	9.10207e-23
Nckap1l	3802.67	6.18349	9.72174e-23
Itga3	1942.53	-4.79343	1.01869e-22
Plin2	11977.1	3.77244	1.07072e-22
Tmem104	832.594	3.20953	1.16908e-22
Gng2	1114.33	5.49317	1.22604e-22
Pik3ap1	5882.17	3.85963	1.2346e-22
Ctnnd1	722.789	-2.76496	1.27999e-22
F3	33993	-4.49266	1.3657e-22
Slc29a1	1781.75	4.07032	1.38928e-22
AW011738	313.874	5.24797	1.58121e-22
Kcnj2	49.865	4.77818	1.62154e-22
Fam160a2	1087.79	-2.27038	1.64672e-22
Irf6	5133.09	-5.33438	1.72232e-22
Gsto1	11488.7	-3.1963	1.74687e-22
Arhgap25	1148.2	6.57442	1.76598e-22
Cldn7	13325.7	-5.12602	1.8525e-22
1700016P03Rik	95.2935	4.16965	1.86825e-22
F630028O10Rik	95.669	7.49933	1.90237e-22
Ppip5k1	662.195	-2.20769	1.93054e-22
Klhl6	613.645	5.34167	2.30619e-22
Cdc42ep5	865.534	-3.60326	2.53037e-22
Csf2rb2	1542.72	4.58726	2.54603e-22
Sh3bp4	2808.75	-3.31271	2.86016e-22
Pde2a	71.8601	4.95334	3.11527e-22
Plcd3	354.765	-3.84748	3.44304e-22
Zeb2os	90.4752	7.87165	3.50956e-22
Bod1	779.2	-1.86047	3.76844e-22
Calcrl	1151.84	4.19181	3.99941e-22
Lnx1	527.271	-5.23519	4.02705e-22
Fxyd5	7373.63	4.66737	4.37374e-22
Bend6	128.081	6.02677	4.47316e-22
Rcl1	1122.19	-1.81081	4.49715e-22
Gm8615	367.487	3.62463	4.63259e-22
Sh3rf1	1265.87	-3.52192	4.78373e-22
Sh3bgrl2	2506.49	-4.29155	4.96031e-22
Ccdc88a	1476.24	4.1465	5.1994e-22
Lrp4	101.679	3.80791	5.25886e-22
Esrp2	438.632	-5.02997	5.63934e-22
Calhm6	146.733	5.58545	5.75926e-22
Gm26510	51.4442	3.21639	5.99848e-22
Lmo7	1137.84	-4.93414	6.46946e-22
Plek2	247.081	-4.62362	6.64917e-22
Hmga2	95.476	-4.73618	7.41392e-22
Hcls1	1724.71	5.51867	7.45411e-22
Mgl2	1538.14	5.47769	9.20511e-22
Gpr141	193.807	5.511	9.24333e-22
Fam49b	3976.16	2.96995	9.27415e-22
Cldn23	2250.86	-5.22149	9.62359e-22
Zfp827	309.249	-3.76312	9.7885e-22
Tusc1	117.37	3.23504	1.06227e-21
Mxi1	2460.73	2.35065	1.07059e-21
Scarf1	172.626	5.71836	1.07248e-21
Laptm4b	2714.01	-2.18128	1.101e-21
Lig3	1582.46	-2.92694	1.1102e-21
Tnpo1	3279.17	-1.20023	1.19027e-21
4930430E12Rik	323.511	6.03807	1.19753e-21
P2ry13	194.673	10.0815	1.20906e-21
Sgpl1	9084.28	2.73513	1.30706e-21
F10	233.146	5.54121	1.33545e-21
Abca9	2287.41	6.90775	1.39194e-21
Actn1	2550.7	-3.65974	1.50003e-21
Il15	258.057	4.79611	1.57857e-21
Ptpn13	1246.21	-3.68475	1.76883e-21
Slc35f6	2381.9	2.37843	1.79943e-21
Ptprk	2643.83	-3.98038	1.88372e-21
Tmem26	336.452	4.95192	2.00382e-21
Cldn12	941.322	-3.93865	2.27085e-21
Pitpnm2	119.849	-3.66178	2.30755e-21
Tnfrsf13b	265.084	5.7495	2.32563e-21
Rassf6	255.283	-4.86603	2.88798e-21
Gm45606	74.2631	4.69303	2.99352e-21
Cyth1	2873.18	2.06789	3.06429e-21
H2-M3	967.663	2.72355	3.06499e-21
Pstpip1	231.465	4.8325	3.14817e-21
2210406H18Rik	61.019	4.98532	3.69021e-21
Lrp12	669.471	4.29686	4.07313e-21
Capsl	210.754	-3.85813	4.10937e-21
Xlr	84.8751	5.6753	4.28773e-21
Gpr157	309.502	6.54235	4.59036e-21
Gm15931	189.632	6.46718	4.69228e-21
Slc43a3	1193.92	4.22985	4.76317e-21
Rnf208	98.2919	-4.19935	4.82933e-21
Xrcc5	604.26	-2.81917	4.84252e-21
Zfp90	232.444	3.24059	4.9003e-21
Cxcl12	3998.31	4.36628	5.16231e-21
Amdhd2	665.528	2.59328	5.26967e-21
Gm45191	104.883	6.49902	5.46672e-21
Arsb	2942.74	2.84928	5.53952e-21
Tmem189	2860.22	2.54676	5.63704e-21
Itgb6	1231.34	-5.07092	6.36638e-21
Slc16a3	1298.49	4.354	6.58009e-21
Afdn	1984.49	-2.53808	6.63765e-21
Gm14519	73.6566	2.65043	6.97344e-21
5830432E09Rik	66.7169	5.43245	7.58589e-21
Got1	3788.81	3.86234	8.47188e-21
Gm15264	106.562	-4.84995	8.84117e-21
Cd22	270.739	9.95508	9.18925e-21
Grhpr	400.694	-2.5488	9.53986e-21
Nudt16	392.06	3.88366	1.01484e-20
Negr1	361.431	5.90854	1.03941e-20
Lyve1	2104.85	6.81328	1.10325e-20
Rusc2	876.165	2.69957	1.14226e-20
D730003I15Rik	175.674	3.10562	1.20745e-20
Porcn	632.632	-2.99982	1.22788e-20
Net1	14531.2	-4.29471	1.39157e-20
Tpbgl	125.403	4.92412	1.42255e-20
Gm18445	79.1229	6.51042	1.45159e-20
Sdsl	101.596	-4.00902	1.47779e-20
D930030I03Rik	48.5434	3.52448	1.48263e-20
Adamtsl5	432.714	4.33857	1.50197e-20
Skp1a	6881.7	-1.74062	1.59269e-20
Cnr2	116.881	5.39201	1.61188e-20
Fgr	558.132	5.17257	1.6126e-20
Gm15590	40.9766	3.58782	1.68702e-20
Il17rc	560.302	-2.75712	1.68702e-20
2610528J11Rik	475.971	-4.99647	1.75505e-20
Itpkc	2097.83	-2.84612	1.75505e-20
Dpf1	49.0743	5.02075	1.9216e-20
Garem1	958.256	-3.76082	1.96607e-20
Irak1bp1	252.461	4.42215	2.10172e-20
Adap2os	129.661	7.84128	2.2816e-20
Lyl1	72.749	7.61549	2.45706e-20
Pawr	2108.01	-4.49578	2.49727e-20
Mannr	86.7364	-5.06094	2.54744e-20
Ocstamp	280.122	6.40941	2.7048e-20
Spg21	2678.6	1.73491	2.74505e-20
Igsf3	976.758	-3.71207	2.83023e-20
Tmem98	688.195	-3.22535	2.96169e-20
Ciart	162.708	4.5409	3.09377e-20
Me1	1040.53	-4.30688	3.20714e-20
Ncf4	3816.59	5.89595	3.30465e-20
Dhrs9	4421.34	-4.06381	3.38111e-20
Arnt2	296.197	-5.24336	3.54434e-20
Nudcd1	708.068	-2.10341	3.92242e-20
Syp	66.6594	3.9668	4.33428e-20
Sinhcaf	248.261	-2.67857	4.34113e-20
Mcl1	20667.7	1.77847	4.45548e-20
Cd209g	357.66	12.3992	5.29798e-20
Ciita	285.588	5.29518	5.40422e-20
Hnf1b	953.965	-4.87557	5.79406e-20
B4galt3	1089.89	-2.19289	5.83628e-20
Diaph2	1364.1	1.48643	6.13458e-20
Sirt2	2831.82	1.92545	6.27077e-20
Mpeg1	14827.3	7.46353	6.62618e-20
A2ml1	110.932	-5.34047	7.10579e-20
Wipf1	1098.04	3.66907	7.15549e-20
Clstn1	2635.31	-2.51802	7.25655e-20
Cldn3	6896.42	-5.1703	8.44412e-20
Ednrb	2766.88	7.7319	9.38848e-20
5430437J10Rik	263.013	5.76104	9.43143e-20
Cd4	238.001	6.7482	9.59734e-20
Pkp3	1145.99	-4.48218	9.91787e-20
St8sia6	251.691	5.61701	1.09578e-19
2200002D01Rik	192.265	-4.10994	1.12453e-19
Cebpa	1025.74	3.56678	1.14996e-19
Foxq1	53.9176	-4.00269	1.16957e-19
Nfe2l2	7965.74	2.10874	1.17658e-19
Esyt3	487.363	-5.01902	1.43541e-19
Gm15922	84.011	7.83947	1.46442e-19
Fcer1g	12225.5	6.24268	1.487e-19
Epha2	1800.95	-4.63111	1.54407e-19
Aqp9	523.683	5.66352	1.6156e-19
Dpysl2	2147.44	3.63664	1.70191e-19
P3h3	1645.05	3.58517	1.71565e-19
Msi2	562.123	-2.14214	1.74613e-19
Prex1	2782.44	4.42241	1.78138e-19
Arfgef3	244.72	-4.45069	1.93442e-19
Aoah	455.049	6.22421	2.02949e-19
Prune2	1286.55	4.96927	2.11649e-19
Tead1	786.514	-3.21877	2.13056e-19
Stxbp1	815.523	3.33831	2.15616e-19
Colec12	3172.98	4.51143	2.20533e-19
E330011O21Rik	47.9984	-4.58974	2.20663e-19
Cygb	1067.86	3.85376	2.26484e-19
Fam57a	933.99	-4.23462	2.39854e-19
Scn3b	64.7421	5.87814	2.63212e-19
Rnase6	74.4109	4.9686	2.70622e-19
Icosl	567.932	3.55336	2.71098e-19
Tmem37	846.194	4.54953	2.73284e-19
Arfip2	1095.61	-2.25136	2.76862e-19
Abcd2	144.855	8.05446	3.08339e-19
Pigg	378.083	-1.6977	3.39754e-19
Bspry	1374.94	-5.05536	3.58518e-19
Slc8b1	1556	3.63234	3.70606e-19
Rhpn2	3144.33	-5.24701	3.85638e-19
Bsdc1	2381.77	-2.32519	3.93027e-19
Pard6b	2816.32	-5.5383	4.07477e-19
Atp6v0c	2824.9	1.72791	4.30549e-19
Cdkn1b	881.465	1.9946	4.56343e-19
Gtf2f2	1182.34	-1.73939	4.87961e-19
Snap23	3310.81	2.12587	4.87961e-19
Zc3h12d	120.557	5.85102	4.92748e-19
Lmtk2	660.347	-2.45812	5.25734e-19
Edrf1	1038.3	-2.05792	5.63888e-19
Lpcat1	960.298	3.43799	5.71613e-19
Pemt	201.131	-2.96472	5.77281e-19
Folr2	93.3049	10.461	6.32793e-19
Dock9	1118.27	-3.4208	6.32803e-19
Slc13a3	196.761	7.56633	6.69778e-19
Ripk4	2938.01	-5.28676	6.84384e-19
Gm20513	82.2865	5.68539	6.99021e-19
Gm45716	352.131	4.96877	7.46325e-19
Fermt3	3614.67	5.44649	7.51628e-19
Eya4	91.2319	10.4124	7.5442e-19
Slc26a2	1441.47	2.18955	7.66294e-19
Irf2bp2	3050.05	2.03583	7.69997e-19
Il33	494.681	-3.67236	7.73111e-19
Il12b	277.243	6.60675	8.04635e-19
A130014A01Rik	76.7096	3.61113	8.1096e-19
Cd300lg	100.499	4.75111	8.2625e-19
Fam135a	978.913	-2.40393	8.42625e-19
Syne4	260.084	-4.7792	8.84171e-19
Spag9	8220.01	1.92344	9.64503e-19
2310022A10Rik	852.944	3.08148	9.7912e-19
Anpep	10656.6	-3.87761	9.8814e-19
Gm21188	323.805	7.96204	1.02057e-18
Layn	176.445	6.42067	1.05499e-18
Glt28d2	144.816	-4.68082	1.05571e-18
Cbfa2t3	580.748	4.4819	1.12608e-18
Grhl2	643.544	-5.20695	1.18373e-18
Cyb561	1228.59	-4.4792	1.24208e-18
Klf2	3930.25	3.58895	1.37553e-18
Slc35c1	836.153	-2.64993	1.45475e-18
Gm15232	34.1356	4.78558	1.49442e-18
Gpr162	114.288	5.83179	1.49678e-18
Gna15	334.89	5.00723	1.55772e-18
Nin	883.285	2.33619	1.59512e-18
Mir212	40.8544	4.78114	1.61693e-18
Cxcl13	262.085	8.68803	1.69397e-18
Amigo2	220.023	-4.4008	1.74479e-18
Ppl	970.244	-5.12236	1.77828e-18
Ighd	51.3962	5.10123	1.85426e-18
Foxo1	3162.33	-2.23074	1.87991e-18
Sel1l3	1956.48	-4.16019	1.89627e-18
Mcemp1	223.232	4.3935	1.91789e-18
Suclg1	2333.4	-1.69879	1.92168e-18
Frmd4a	1089.02	3.23205	1.99458e-18
Ptpn3	214.393	-3.82411	2.01691e-18
Gm11427	63.7736	5.76704	2.03132e-18
5930403N24Rik	57.8279	3.64739	2.0897e-18
Gm37199	148.777	8.71829	2.34536e-18
Hps6	130.204	3.15648	2.44374e-18
Sdcbp2	443.704	-4.5881	2.48216e-18
Tfec	113.444	10.0147	2.51902e-18
Sh3bgrl	6281.09	1.88757	2.65825e-18
Ftl1-ps2	35.3876	3.13381	2.75576e-18
Pde4b	8377.05	2.81172	2.97121e-18
Gm43761	41.3966	5.14795	2.99249e-18
Itgb7	1020.86	3.67539	3.01721e-18
Coro7	1545.28	2.23138	3.01935e-18
Gab2	1275.35	3.55471	3.18157e-18
Crot	2132.51	-2.55421	3.35669e-18
Plxna4	480.501	4.63531	3.44765e-18
Plscr1	3451.21	-2.50688	3.78946e-18
Wdr77	563.924	-2.27213	4.17822e-18
Bach1	2259.63	2.60963	4.26668e-18
Capn5	2474.21	-4.74757	4.39271e-18
Fam110c	2625.36	-4.67961	4.64661e-18
Rnf128	14030.2	-4.46397	4.90432e-18
Chmp4c	345.004	-4.18863	5.20249e-18
C77080	667.147	-3.80816	5.2547e-18
Lrba	298.479	-2.11234	5.37957e-18
Ephb3	1066.87	-4.72626	5.38416e-18
4930503L19Rik	400.472	5.11816	6.73205e-18
Rufy3	865.165	2.13451	6.95934e-18
Usp43	878.878	-5.41111	7.20887e-18
Il7r	965.495	5.29826	7.35975e-18
Tspyl3	111.309	4.79684	7.51231e-18
Zfp583	111.441	3.47236	7.80605e-18
Gm5150	101.023	7.15462	7.81813e-18
Tmc4	2536.08	-4.63709	7.96652e-18
Serpinb2	5410.55	7.44772	8.41848e-18
Evpl	224.856	-6.08355	8.5638e-18
Nbea	1005.1	-3.8186	8.99542e-18
Smim22	282.005	-5.19834	9.15781e-18
Aim2	187.813	5.02505	9.87849e-18
Asns	1113.13	-3.03508	1.02629e-17
Fosl1	841.759	-3.28074	1.16369e-17
Cryzl2	514.093	2.50086	1.17012e-17
Ptov1	2456.04	-1.40813	1.17123e-17
Ccl24	350.596	10.3184	1.17131e-17
Arhgap22	170.751	4.78778	1.23294e-17
St14	8248.04	-5.33758	1.28463e-17
Mical1	372.78	3.89338	1.47621e-17
Thrsp	130.652	-5.14329	1.47831e-17
Rasgrp2	78.6193	4.87335	1.49958e-17
2810459M11Rik	249.546	-5.04739	1.50206e-17
Gatm	3953.51	6.3111	1.53193e-17
Esr1	8390.49	-3.32931	1.54437e-17
Fkbp4	7353.65	-2.4943	1.57472e-17
Syk	6368.32	5.22112	1.59768e-17
Tsen34	1842.27	-2.03498	1.64379e-17
Chchd10	419.642	-3.24442	1.6853e-17
Clec4e	2294.5	6.41399	1.81378e-17
Tent5c	1732.84	4.34808	1.81378e-17
Dnase1l1	1091.28	2.25758	1.92459e-17
Slc37a2	1544.57	6.16658	1.98378e-17
Lsp1	4730.33	3.86125	1.99901e-17
Gm15987	69.5499	5.04029	2.06062e-17
Ptpn6	1911.63	3.81897	2.15911e-17
Cep19	223.936	-2.19853	2.19607e-17
I830077J02Rik	194.019	5.0458	2.32025e-17
Pparg	458.531	3.53455	2.33541e-17
Arhgap44	593.415	-4.44732	2.35792e-17
Lratd2	851.909	-2.73435	2.37556e-17
Map2k4	4401.61	-1.7124	2.44644e-17
Mmp12	3164.77	7.09423	2.46695e-17
Gm22751	47.8356	3.30008	2.5561e-17
Tslp	117.458	6.00759	2.57504e-17
Vrk2	258.33	2.46561	2.57765e-17
Tpr	3161.82	1.09179	2.6085e-17
Ppp1r12c	2975.74	1.79651	2.70518e-17
Ttc9	562.734	-3.89611	2.72664e-17
Klhl12	623.987	-1.7331	2.72941e-17
Gcnt2	3884.54	-2.86854	2.94226e-17
Perp	4233.7	-4.28591	3.12451e-17
Arhgap8	179.184	-4.62351	3.14775e-17
Fam102a	1166.88	-3.37066	3.2522e-17
Srgn	23985.3	4.79388	3.2522e-17
Fermt1	1050.55	-4.4884	3.26212e-17
Mmp19	3849.4	6.44186	3.3748e-17
Dsg2	1246.43	-5.12782	3.59479e-17
Ovol1	670.683	-5.09103	3.6337e-17
Macc1	988.225	-5.19597	3.68442e-17
Cobll1	765.411	-3.56145	3.73659e-17
Ifnlr1	203.035	-4.21133	3.75723e-17
Man1c1	1752.51	4.71578	3.95135e-17
Lcp1	17483	4.53683	3.97163e-17
Arhgap4	451.782	4.30465	4.08528e-17
Fkbp1b	151.87	3.28121	4.20501e-17
Rasgef1b	4183.08	4.49965	4.37825e-17
Mylip	1357.06	3.4911	4.75093e-17
Sh2d4b	110.334	-3.63399	4.89731e-17
Ldb2	455.64	3.74745	5.09068e-17
Tnfsf14	494.382	5.34605	5.12176e-17
Hip1r	1206.23	-3.19533	5.12764e-17
Sfn	3933.7	-5.2022	5.39685e-17
Elovl7	502.54	-4.96416	5.82504e-17
A130010J15Rik	379.162	-2.89848	6.01813e-17
Lrrc32	1605.05	3.84332	6.02112e-17
Kazn	126.14	-5.03056	6.12758e-17
Enpp3	7083.99	-4.9869	6.31266e-17
Spns2	2425.53	-3.99887	6.34717e-17
Spic	254.832	7.06708	6.4002e-17
Lad1	1823.69	-5.38477	6.40223e-17
Aktip	1473.39	-2.57549	6.54021e-17
Il17re	521.962	-5.17414	6.72892e-17
Dse	1553.21	3.53799	7.04124e-17
Pf4	3542.74	7.54573	7.09129e-17
Tmem140	126.078	3.38396	7.09129e-17
Pkhd1	105.719	-4.29489	7.09163e-17
Pax2	66.6012	-5.28422	7.12578e-17
Rnf115	1834.88	1.15747	7.24582e-17
Ifi205	973.732	4.98522	7.30184e-17
Gpatch3	334.064	2.30756	8.11243e-17
Tmem79	141.008	-3.72562	8.7306e-17
Arap3	393.481	5.00498	8.76978e-17
Hsd17b10	1583.77	-1.29873	8.85703e-17
Gpr31b	119.926	9.38019	8.91939e-17
Traf3ip2	585.764	-2.70088	8.93837e-17
Camk1d	1225.12	4.04809	9.35513e-17
Atp6v1c1	1974	1.87514	1.0356e-16
Dusp14	705.338	-3.63752	1.1394e-16
Enc1	174.065	-3.54891	1.14653e-16
Tlr9	81.2243	5.84276	1.15335e-16
Plekhm2	701.691	2.88428	1.16501e-16
Kcnj10	299.952	8.72754	1.18112e-16
Scnn1a	249.791	-3.85956	1.19782e-16
Mfsd12	460.11	3.49933	1.34738e-16
Alad	2731.02	-2.75241	1.35749e-16
Gpsm3	353.741	4.53925	1.4709e-16
Vat1	678.511	2.37087	1.48807e-16
Tpd52l1	785.418	-4.06299	1.53161e-16
Eppk1	854.054	-4.87741	1.57759e-16
Ptpro	1621.1	6.37545	1.57993e-16
AI662270	201.393	5.5611	1.71353e-16
Zfp664	954.491	-1.70292	1.78825e-16
Fcsk	338.94	-3.38167	1.82658e-16
Sh2b3	1266.87	2.8658	1.85325e-16
Abhd14b	42.2796	-3.93345	1.87292e-16
Mknk1	908.985	2.37304	1.9356e-16
Tmem238	281.732	-3.01638	2.02128e-16
Pira2	43.7711	9.35442	2.08774e-16
Stard10	1575.45	-3.72469	2.19893e-16
Ccr2	4502.63	5.00941	2.50411e-16
Gm42962	35.381	6.05134	2.5573e-16
Kctd2	412.341	1.22186	2.60081e-16
Pebp1	2037.07	-1.84501	2.63942e-16
Cerk	2197.91	3.25559	2.74252e-16
Gm38843	38.7938	9.18969	2.76533e-16
Fnip1	2694.33	2.23505	2.82162e-16
Srf	1771.81	-2.88442	2.88037e-16
Bcat1	11813.4	-4.97195	2.9507e-16
Myo5b	825.973	-4.89852	3.0211e-16
Scn1b	445.236	4.38106	3.04688e-16
Sprr1a	10527.7	-4.42165	3.11849e-16
Slc7a8	2665.47	3.56921	3.24023e-16
Uvrag	2060.15	1.96071	3.42088e-16
Cgn	892.212	-5.37775	3.46124e-16
Tc2n	581.944	-3.83886	3.50175e-16
Fzd6	114.401	-3.79312	3.53914e-16
2510002D24Rik	432.854	-2.31576	3.58525e-16
Dnah14	43.1556	-4.21367	3.58525e-16
Syt12	38.2463	-5.564	3.59044e-16
F8a	627.446	-2.16984	3.60758e-16
Kctd1	734.847	-4.4109	3.67533e-16
Samsn1	2221.19	4.41346	3.70705e-16
Fnip2	1382.71	3.20877	3.89973e-16
Plxnb1	436.123	-4.88026	4.21608e-16
Ajuba	227.224	-4.64248	4.29148e-16
Marveld2	1025.97	-4.87609	4.34848e-16
Rdh13	410.043	-2.38633	4.5125e-16
Gmfg	835.944	3.07288	4.52208e-16
Ubxn2a	1606.86	-1.56674	4.57756e-16
G0s2	625.849	7.21712	4.64605e-16
Ppp2r2b	765.476	-4.47579	4.73237e-16
Shroom2	297.408	-4.56797	4.75189e-16
Ik	2864.83	1.35002	4.76599e-16
Gm5547	122.606	4.68515	4.98724e-16
Ccnd2	1898.89	3.35518	5.07715e-16
Sh2d4a	203.406	-4.48631	5.09e-16
Il1r2	837.194	3.78203	5.09336e-16
Strbp	1074.05	-2.36422	5.3112e-16
Hspa1a	12237.1	3.39545	5.33834e-16
Ankrd6	131.792	-3.44154	5.53864e-16
Tubb4a	135.74	3.37441	5.65623e-16
Dpys	112.432	6.17487	5.73035e-16
Id2	18072.4	3.08702	5.8509e-16
Cfap298	190.173	-2.58639	6.10001e-16
Castor1	236.237	2.80906	6.17904e-16
Pick1	225.352	-2.51401	6.70575e-16
Rin3	1804.52	4.11936	6.9808e-16
Pef1	889.909	-1.81024	7.19942e-16
Epcam	13233.3	-4.76176	7.55837e-16
Jup	5200.49	-3.03594	7.59221e-16
Nufip1	772.534	1.76997	7.59221e-16
9130208D14Rik	97.2254	4.16108	7.68061e-16
G530011O06Rik	403.671	5.34644	7.81586e-16
Cndp1	402.058	-5.09495	7.89581e-16
Soga1	474.183	4.4336	7.95077e-16
Grap2	134.386	4.54935	8.04458e-16
Lgr4	626.685	-3.26733	8.10915e-16
Itgax	1043.82	4.80791	8.46883e-16
Bicd1	386.702	-3.32321	8.4706e-16
Adgra3	677.501	-2.68272	8.72649e-16
Gm14326	73.5918	2.12895	8.90817e-16
Pof1b	307.014	-4.88832	9.03152e-16
Flnb	6169.63	-3.37352	9.22826e-16
Cln8	4933.07	2.2954	9.34253e-16
Ccdc85c	149.2	-3.91625	9.7788e-16
Lin54	1618.2	2.48349	9.93326e-16
Rab44	550.142	4.59577	1.08266e-15
Krt25	77.2999	-5.89472	1.085e-15
1500015A07Rik	511.102	-2.50927	1.08884e-15
Ccdc6	1178.13	-2.42815	1.09137e-15
Rap2a	1226.64	2.62701	1.12515e-15
Slc35g1	2012.59	-4.03082	1.13772e-15
Herc4	2234.38	-1.50933	1.16845e-15
Sorbs2	1178.86	-3.55981	1.17361e-15
Wwc1	2825.68	-4.56138	1.17443e-15
Sh3d19	2240.85	-2.79108	1.17775e-15
Adam30	93.6695	3.65859	1.18616e-15
Hoxb5	69.1846	-4.3405	1.21011e-15
2310069B03Rik	105.106	-3.68742	1.33493e-15
Atp1a3	541.663	5.46113	1.37404e-15
Rgl3	765.608	-3.19309	1.40596e-15
Gna11	1192	-2.21334	1.43184e-15
Fap	460.327	5.08003	1.4625e-15
Kctd10	1839.62	-1.64499	1.46929e-15
Dnajb14	767.746	2.50019	1.4989e-15
Tnfaip6	8137.86	4.59503	1.5732e-15
Pex11g	74.9049	-2.68747	1.58557e-15
Zbtb32	111.825	4.3795	1.696e-15
Gm10300	32.9469	3.28877	1.79061e-15
Cda	135.793	-4.66907	1.87446e-15
Vav1	2767.43	5.16331	1.92974e-15
Fcrl1	101.723	6.15269	1.94357e-15
Timd4	749.283	4.46932	1.97073e-15
Tsnax	2115.78	-1.80742	1.99624e-15
Wfdc2	9214.58	-5.65322	1.99624e-15
Gm26674	39.8325	2.92192	2.04948e-15
Chn1	223.353	-4.66487	2.0515e-15
Card9	43.9941	6.59399	2.07181e-15
Zup1	483.158	2.27612	2.22273e-15
Tpcn1	327.465	2.35276	2.24843e-15
Fyb	3440.6	4.12459	2.32301e-15
Ckmt1	2316.53	-4.75175	2.49206e-15
Matk	325.722	3.40061	2.52518e-15
Btnl2	97.1212	10.4727	2.72637e-15
Lbp	7568.46	-3.5841	2.76444e-15
Disc1	103.007	5.19195	2.95206e-15
Ulk2	906.381	2.47251	3.08476e-15
Mllt6	506.799	1.37038	3.12794e-15
Ets2	16698.1	-1.594	3.2817e-15
Mfsd7a	121.541	2.66996	3.4543e-15
Brcc3	961.519	-1.42709	3.55745e-15
Wdr6	1410.17	-2.10478	3.59153e-15
Ccr3	1270.53	7.96123	3.64555e-15
Ncf2	2102.47	5.01876	3.69659e-15
Atp2b2	719.091	-4.36854	3.77115e-15
Dsg3	35.6358	-5.73883	3.80884e-15
Tfcp2l1	1792.33	-5.05298	3.86383e-15
Hddc2	702.592	-2.92959	3.86944e-15
Fat1	1325.65	-4.32063	3.8748e-15
Reps1	1748.09	-1.25603	3.8748e-15
Gm15880	68.8741	3.87357	4.04954e-15
Gpd1	203	-4.23222	4.08152e-15
Ovol2	345.81	-5.5272	4.09953e-15
Cdh1	16801.1	-5.09888	4.10561e-15
Zfyve28	68.3587	4.49381	4.18255e-15
Fcgr2b	2226.52	6.47201	4.45087e-15
Abhd15	61.5223	5.95929	4.57879e-15
Pard3	1147.25	-2.91283	4.61433e-15
Ikzf1	426.64	3.54491	4.7098e-15
Btc	93.2629	-4.83264	5.1151e-15
Akap7	169.405	2.36355	5.16536e-15
4931440P22Rik	639.46	1.85928	5.37352e-15
Gipc2	112.713	-5.01931	5.39885e-15
Fcgr1	3945.53	8.29354	5.493e-15
Fpr2	91.7925	6.00774	5.64905e-15
Jmjd8	337.931	-1.642	5.77491e-15
Rdh10	1509.07	-3.18409	5.80109e-15
Mycn	1052.79	-4.68542	5.91051e-15
Rab43	312.124	2.80369	5.96484e-15
Gm10791	73.641	3.58449	6.22306e-15
Syne1	1857.28	4.38015	6.2702e-15
Ppm1j	191.526	-5.23757	6.29885e-15
Ifnar2	2950.82	2.59166	6.32515e-15
Dhdh	114.241	3.33943	6.60698e-15
C1ra	1759.74	3.94843	6.62686e-15
Rab7b	7135.57	6.3358	6.70316e-15
Krt19	17841.4	-5.09447	6.81609e-15
Igha	2381.93	-8.52412	6.88892e-15
Mri1	379.625	-1.45698	6.97045e-15
Ccn1	90794.7	-3.23677	6.98686e-15
1810019D21Rik	120.855	-4.64551	7.11373e-15
Ap1m1	1252.36	1.75777	7.18105e-15
Ddit3	819.445	2.89232	7.29585e-15
Fam71f2	84.6575	3.87084	7.69031e-15
St3gal2	802.491	2.85629	8.12071e-15
Tent2	1531.94	1.57037	8.44299e-15
Gm7049	35.7113	-4.69278	8.76858e-15
Fli1	1494.4	4.9456	9.05586e-15
Mmut	1427.84	-1.39446	9.15282e-15
Foxa2	86.9428	-4.95659	9.18626e-15
Gm47863	44.4888	5.06864	9.59291e-15
Il13ra1	4150.44	-1.78522	9.71646e-15
Epb41l4b	856.767	-4.94085	1.00833e-14
Fxyd4	1991.78	-5.62682	1.06077e-14
Gm42759	34.7901	4.77428	1.22357e-14
Wwtr1	4572.15	-2.75211	1.23527e-14
Lum	47210.3	4.33647	1.24113e-14
Usp46	361.942	-1.894	1.27805e-14
Was	458.098	5.26118	1.27878e-14
Cped1	3675.59	3.9377	1.28865e-14
Retnlg	7273.61	8.7801	1.29262e-14
Krt4	215.219	-5.00641	1.30106e-14
Vsig10	547.148	-3.39964	1.30808e-14
Epha1	293.297	-2.99117	1.31794e-14
Chst15	506.311	4.26362	1.3897e-14
Acp2	1445.16	2.32278	1.48106e-14
Gpnmb	4890.35	8.01044	1.5249e-14
2022-03-01	312.813	4.65712	1.5249e-14
Otulin	885.778	1.49474	1.62244e-14
Srpk3	58.7021	3.75731	1.63407e-14
Myo1f	3284.26	5.67099	1.6394e-14
Fam171a2	686.86	-4.11906	1.65603e-14
Suclg2	1373.94	-1.6855	1.69215e-14
Zfp54	104.346	-2.87149	1.70761e-14
Pla2g12a	756.871	-2.74395	1.77483e-14
Plcl2	995.803	4.53204	1.77848e-14
Dennd4a	2465.98	3.3422	1.92061e-14
Arhgap45	2507.66	4.39074	1.97189e-14
Fam76a	1194.19	2.29019	2.07373e-14
Nck2	1677.25	-2.82696	2.08376e-14
Mal2	1735.94	-5.28731	2.09184e-14
Apc	2648.54	-1.65867	2.12729e-14
Gla	3057.24	2.46541	2.22177e-14
Lor	154.035	-4.47503	2.3349e-14
Plpp2	1761.63	-2.99815	2.36165e-14
Commd4	1065.15	1.10566	2.66702e-14
Kif1a	234.551	4.86869	2.6825e-14
Krt80	1856.01	-3.30436	2.6825e-14
Gm43071	46.6652	2.44671	2.72927e-14
Clcn7	964.522	1.92177	2.83479e-14
Myo10	2189.84	-3.63583	2.88326e-14
Tead3	191.302	-3.36319	2.89611e-14
Gm37800	52.7289	9.5993	2.93269e-14
Lurap1l	2640.7	-5.1392	2.95596e-14
Ptk2	1771.92	-2.71177	3.19957e-14
Arhgap26	487.61	2.81655	3.36202e-14
Stap1	1307.16	5.19397	3.36202e-14
Kynu	56.0366	5.95639	3.41964e-14
Qk	6636.28	2.73827	3.52012e-14
Krt7	16078.5	-5.10986	3.55661e-14
Zbtb24	264.744	2.00804	3.74204e-14
Pacs2	998.892	1.9406	3.79961e-14
Cd47	9863.18	1.61436	3.81556e-14
Paqr7	126.663	3.42805	3.86345e-14
H2-DMb1	1710.64	4.45866	3.91107e-14
Sgpp2	250.57	-5.40467	3.95555e-14
Rbbp7	17260.6	-2.75388	3.97343e-14
Dnase2a	614.142	2.39938	4.14231e-14
Uimc1	686.65	1.0328	4.40978e-14
Msl3l2	46.8615	4.8185	4.51958e-14
Tmem30b	1766.91	-4.57614	4.5782e-14
Sema3c	5171.66	-4.22703	4.71511e-14
Atp11a	2888.6	-2.29005	4.8987e-14
Pikfyve	640.276	1.86808	5.00887e-14
Pcyt1a	2516.52	2.04588	5.03946e-14
Cdc42ep4	3612.75	-1.86485	5.1025e-14
Sec23b	7098.77	-2.82446	5.1025e-14
Naxd	2169.31	-2.1365	5.23004e-14
Ggact	99.2417	-1.89329	5.28878e-14
Prorp	381.199	-2.29201	5.29176e-14
Dock2	2513.53	4.88474	5.34095e-14
Rnf227	49.5767	3.5205	5.37802e-14
Tspoap1	96.9784	3.61624	5.44806e-14
Ppt1	6321.27	1.63441	5.58008e-14
Ankrd42	222.1	-2.70664	6.32147e-14
Tnk1	455.36	-4.78391	6.35905e-14
Itpr3	892.093	-3.42691	6.64706e-14
Sfmbt1	1108.91	1.85944	6.64706e-14
Pax8	2006.71	-4.92401	6.88167e-14
Gm44745	67.7981	6.58918	6.98827e-14
Slc12a6	451.379	2.12608	7.02908e-14
Slc9a4	49.6808	5.40266	7.55743e-14
Elf1	4259.75	-1.35884	7.57701e-14
Scmh1	1900.98	-2.27353	7.57758e-14
Arhgef28	1309.6	-4.4724	7.6702e-14
Bcam	4018.81	-3.76538	7.86701e-14
Ninj1	9517.02	3.58194	8.36719e-14
Myo1d	1782.57	-3.33056	8.61513e-14
Bbs10	49.1692	3.32301	8.71968e-14
Tyrobp	8925.16	5.44588	8.71993e-14
Zdhhc15	290.071	-3.08457	8.99318e-14
Ttc7b	571.29	2.26981	9.26602e-14
Pias1	2056.34	1.16593	9.30722e-14
Stx7	4051.91	1.44087	9.36871e-14
Map3k13	138.717	-3.99764	9.38482e-14
Adgrg1	1651.95	-3.37581	9.42263e-14
Faah	585.7	-4.91329	9.59843e-14
Nhlrc3	754.066	2.49133	1.01643e-13
Atp6v0c-ps2	3214.13	1.70751	1.02796e-13
Emilin1	3045.85	3.87505	1.05839e-13
Hoxa10	1606.68	4.15358	1.06675e-13
Prr5l	525.11	2.75713	1.07024e-13
Man2b1	9241.08	2.9987	1.096e-13
Ank3	1445.32	-3.65617	1.10514e-13
Gm37472	142.866	2.51039	1.12342e-13
Gadd45b	12243.9	2.55702	1.14325e-13
Fam83b	38.3361	-4.89595	1.19297e-13
Syne2	3798.66	-2.44905	1.20616e-13
Mmp8	48.3683	5.87158	1.22505e-13
Cyp39a1	458.071	-3.56458	1.24309e-13
Rab29	322.525	2.15985	1.24939e-13
Gm10134	107.434	8.4555	1.28715e-13
Sirpb1b	67.829	7.20129	1.32259e-13
Lats2	727.514	2.0043	1.38815e-13
Ralbp1	2050.75	-1.06389	1.42075e-13
Rgs14	109.916	4.60963	1.48895e-13
Tnfsf8	120.348	4.9513	1.4942e-13
Iffo1	175.802	3.49466	1.5297e-13
Fuom	479.883	-3.16546	1.53539e-13
Avil	261.868	-5.35229	1.57117e-13
Arhgef4	268.408	-4.18044	1.60726e-13
Snrnp35	245.373	1.26428	1.65274e-13
Kdm7a	3154.62	2.59217	1.65451e-13
Fam221a	102.923	-3.22296	1.66471e-13
Gm47830	54.7576	4.54388	1.66471e-13
St3gal3	421.126	1.86978	1.67979e-13
Gm37498	62.3011	5.77557	1.69653e-13
Gm43823	47.4559	-3.14518	1.70538e-13
Gm37842	31.3542	8.86466	1.73882e-13
Gbgt1	47.7066	6.34563	1.73993e-13
Slc7a2	93.0573	5.16948	1.74283e-13
Tg	24.0862	3.07972	1.77806e-13
Styk1	156.001	-4.85547	1.7787e-13
Tex14	92.8058	3.66927	1.7787e-13
Kdm6b	2174.77	1.7422	1.78491e-13
Lyst	740.756	2.62721	1.78491e-13
Siglech	162.636	4.45007	1.8204e-13
Wdr81	474.01	2.36055	1.8411e-13
Wdr34	300.164	-1.83391	1.95139e-13
Bnipl	123.393	-4.49029	1.9585e-13
Atg4c	415.389	1.68532	1.98905e-13
Map3k21	86.6573	-5.24599	2.00556e-13
Psmb5	675.124	-2.16525	2.04446e-13
Vxn	40.7524	7.09442	2.06494e-13
Them5	105.267	-5.36217	2.07606e-13
Zbtb25	310.759	2.28941	2.07921e-13
Usp22	3870.21	-1.5758	2.21628e-13
Cadps2	288.239	-4.60322	2.22984e-13
Etv3	6661.01	2.80385	2.2732e-13
2310030G06Rik	264.874	-4.82009	2.27742e-13
Arhgap35	854.509	-2.22815	2.29322e-13
Rab11fip1	6124.14	-2.04511	2.34489e-13
Grn	28287.8	2.54438	2.38343e-13
Ctdsp1	407.572	1.91362	2.45588e-13
Ptprc	10058.7	4.52206	2.61501e-13
Card10	547.1	-4.1182	2.62281e-13
Endod1	2286.51	-2.85912	2.63987e-13
Gm38235	73.6762	4.09233	2.66884e-13
Tars	2158.98	-1.68552	2.68148e-13
Rab20	3009.86	2.38567	2.81157e-13
Lamp1	22260.4	1.83888	2.94652e-13
Slc29a3	1435.34	2.77718	2.98071e-13
Wrnip1	631.502	-1.98542	3.01259e-13
Crtap	2779.74	2.94645	3.13127e-13
Fhl2	3120.32	-4.65797	3.17904e-13
Hilpda	3342.79	3.70436	3.18625e-13
Plxna4os1	76.6583	6.73009	3.23268e-13
C6	68.3895	10.0049	3.30499e-13
Dsc2	1309.43	-4.78752	3.30499e-13
Mdfic	887.045	4.57929	3.32559e-13
AI661453	240.136	-5.23552	3.35713e-13
Fmnl1	1171.85	4.11633	3.36056e-13
Efna1	969.015	-3.73072	3.41278e-13
Tuba4a	4762.72	-2.37846	3.496e-13
Fam167b	43.2409	6.51927	3.69421e-13
Ahrr	44.727	6.39204	3.90416e-13
Ints6l	1126.91	2.96334	3.91974e-13
Vamp4	1797.59	2.5578	3.98289e-13
Tcte2	30.5288	-3.43246	3.98681e-13
Gpr84	33.927	5.72256	4.00405e-13
Cpne2	826.884	3.08665	4.06974e-13
Whrn	208.933	-2.33398	4.09563e-13
Neurl3	3835.65	3.33526	4.20345e-13
Magee1	222.429	3.08369	4.21278e-13
Dpp7	1294.47	2.02992	4.24369e-13
Myo6	3934.55	-4.34649	4.34947e-13
Cmklr1	136.94	5.33602	4.35503e-13
Ctnna1	8568.11	-1.67154	4.40713e-13
Plscr4	866.548	3.03058	4.49328e-13
Cd300e	132.432	5.50597	4.70226e-13
Fgf13	49.3331	4.64955	4.71846e-13
Htatip2	509.756	2.09654	4.81585e-13
Dnah2	597.648	4.71733	4.92739e-13
Pccb	1242.82	-1.74567	4.97943e-13
9930120I10Rik	49.89	3.51069	5.0516e-13
Dtx4	1767.82	3.87218	5.21924e-13
D630039A03Rik	80.9779	-3.67999	5.33641e-13
Gpr85	50.6539	3.42644	5.36783e-13
Arhgef16	680.831	-4.85193	5.38461e-13
H2-T24	316.997	4.98332	5.44797e-13
Ogfrl1	563.135	2.78767	5.54899e-13
Mfn1	1110.04	-1.70976	5.55543e-13
Trp53bp2	2844.55	-2.33517	5.57028e-13
Wbp1	798.664	-1.32259	5.70647e-13
Rab39	43.6669	8.63357	5.73412e-13
Dcbld1	109.325	-3.81288	5.74481e-13
F11r	3984.83	-2.82105	5.74734e-13
Fgfr1	1266.93	3.34285	5.77005e-13
Myo9a	1311.61	1.60669	5.82313e-13
Foxd2os	43.6388	4.06291	6.19131e-13
Smim1	224.574	-3.44464	6.27342e-13
Ccdc122	49.5266	4.67038	6.31723e-13
Cd5l	89.3423	10.3978	6.39117e-13
Eif3i	2539.07	-1.28226	6.4824e-13
Nradd	441.806	-2.4658	6.58675e-13
Ldlrap1	1456.6	1.75582	6.59765e-13
Mmp27	64.1695	6.0085	6.67054e-13
Siglecf	101.983	6.38364	6.776e-13
Shc2	246.888	3.4973	6.79707e-13
Cpox	980.881	-1.72165	7.08991e-13
Ighm	2638.49	5.55667	7.14647e-13
Spire2	77.5865	-5.16857	7.18567e-13
Siglec1	1247.61	8.29639	7.30956e-13
Kif16b	1406.61	-1.80919	7.41197e-13
Gm5086	183.864	6.3305	7.61411e-13
Lyz2	118075	5.03965	7.71499e-13
Fhdc1	358.965	-3.51432	7.71754e-13
Arhgef25	851.609	3.3644	7.78403e-13
Vps53	1248.9	-1.70206	7.80293e-13
Fam241b	30.0675	-4.22673	7.87105e-13
Gm38130	32.6697	6.43879	7.90402e-13
Celsr1	488.48	-4.66853	7.94272e-13
Tyro3	207.983	-4.14637	8.3555e-13
Gm15261	38.765	5.07009	8.36606e-13
Cd207	466.31	7.54541	8.43867e-13
Cxcl9	299.008	7.3698	8.64028e-13
Snrpn	107.587	-3.92369	9.21827e-13
Trim30b	135.684	5.57184	9.21827e-13
Aatk	61.2013	4.7838	9.44893e-13
Pomgnt1	1042.51	-1.3593	9.65154e-13
Atp6v0b	5590.48	1.42196	9.80833e-13
Cstf3	4627.08	-2.73597	9.80833e-13
Met	1894.11	-3.35038	9.82643e-13
Adamts10	1061.19	2.83457	1.00517e-12
A230028O05Rik	23.4233	3.24878	1.01357e-12
Ptx3	1822.64	5.52147	1.01357e-12
Mpzl2	457.518	-4.83779	1.01457e-12
Hoxa11	427.384	4.17246	1.0334e-12
2310043M15Rik	109.327	-4.06838	1.05544e-12
Pls3	4444.71	-3.41686	1.06225e-12
Pfkfb4	557.844	2.8776	1.15122e-12
Enho	51.7277	3.21676	1.15483e-12
Gnat3	31.2768	6.83455	1.15483e-12
Ncoa7	6568.64	-3.9679	1.16877e-12
Ak8	29.9726	4.0616	1.17316e-12
Dennd5a	3031.54	2.58581	1.17712e-12
Ppp1r14d	41.0724	-5.40745	1.19706e-12
Art2a	45.9932	8.71661	1.20083e-12
Cldn1	1175.47	-6.32063	1.21122e-12
Plxnd1	946.022	4.04253	1.23942e-12
Sash1	518.799	1.85568	1.24342e-12
Rmnd5b	988.843	-1.2213	1.27071e-12
Calm1	27653.1	1.77836	1.29183e-12
Mfsd6	1090.1	-2.65449	1.30712e-12
Nfe2l3	522.084	-4.36698	1.3155e-12
Dock10	1789.03	4.44273	1.31925e-12
Fam71a	147.779	3.04356	1.32557e-12
Kdr	676.057	3.00568	1.36451e-12
Aldh4a1	274.966	-1.97016	1.41612e-12
Mccc2	1052.15	-2.16367	1.42862e-12
Plet1	5968.13	-4.98858	1.44938e-12
Mapk13	1049.09	-4.13104	1.49986e-12
Fam160a1	283.373	-4.4606	1.50032e-12
Rbm10	686.695	-1.61791	1.50876e-12
Itpkb	1300.61	2.82502	1.57602e-12
Cblc	654.274	-4.78114	1.58478e-12
Omp	223.448	-5.51892	1.58524e-12
Celsr2	754.489	-5.38516	1.58938e-12
Fam126a	1012.43	2.22457	1.62259e-12
Egfros	46.5563	-4.84071	1.62971e-12
Slc3a2	12311.6	2.03297	1.64279e-12
Dhrs4	1235.1	-2.16157	1.68686e-12
Rasef	878.616	-4.88438	1.77885e-12
Srd5a3	762.239	1.69178	1.78644e-12
Rab3ip	639.04	-2.19861	1.8148e-12
Sort1	1534.32	-3.1732	1.82201e-12
B9d2	305.377	1.94908	1.85817e-12
Gm36371	41.6984	2.50529	1.9137e-12
B3gnt5	371.862	2.8312	1.94658e-12
Synj1	2137.01	2.39838	1.95251e-12
Polr2m	3271.5	-1.05929	1.9538e-12
Reep6	237.991	-3.901	1.99828e-12
Fitm2	434.503	-3.64267	2.02978e-12
Setx	1660.53	-1.59062	2.03025e-12
Nhlrc2	1803.75	-1.55417	2.12398e-12
Gm37642	24.2251	4.96426	2.15524e-12
Samd4	380.115	3.63223	2.16056e-12
Bach2os	60.8888	6.27119	2.16329e-12
9330020H09Rik	65.0421	2.65564	2.16785e-12
Matn2	9756.57	4.18261	2.19869e-12
Grk2	1743.61	2.16454	2.20684e-12
Psd4	1123.36	2.92699	2.28819e-12
Gna13	8051.73	2.13663	2.36195e-12
Dcaf11	2059.07	-1.37724	2.42261e-12
Siglecg	72.2363	4.22853	2.42888e-12
Mfsd2a	777.484	-4.27118	2.43421e-12
Dnajc27	263.236	2.17201	2.57046e-12
Irak3	646.903	4.15094	2.57199e-12
Ago3	665.961	1.99098	2.66946e-12
9830107B12Rik	47.7612	5.39642	2.70253e-12
Cdh24	54.6182	-3.98018	2.76083e-12
Klc3	62.0381	-4.9684	2.79328e-12
Trafd1	1877.27	2.53183	2.98462e-12
Gm2396	18.3568	4.8235	3.04236e-12
Mmp25	352.945	4.38181	3.05251e-12
Asgr2	30.0648	6.0206	3.07564e-12
Rgs18	173.282	5.3555	3.093e-12
Shb	1907.06	-2.62729	3.10806e-12
Arpc3	7347.01	1.56451	3.11107e-12
Fam174a	744.78	2.54419	3.11194e-12
Ppt2	247.724	2.1647	3.11579e-12
Noxa1	171.004	-4.80373	3.14237e-12
Vsig4	39.9241	9.22224	3.15043e-12
Bicdl2	198.238	-2.26353	3.20375e-12
Gm45242	23.6768	3.28398	3.20676e-12
Clpp	905.844	-1.29487	3.24498e-12
Vis1	34.6844	8.3046	3.25443e-12
Grb2	6499.55	1.41891	3.2911e-12
Dhrs3	3738.15	3.63433	3.29132e-12
Fut2	780.013	-4.83123	3.29132e-12
Bambi-ps1	24.5674	4.50951	3.29839e-12
Mrps6	994.916	-1.71247	3.30427e-12
Adm	18920.6	-4.38053	3.30787e-12
4833445I07Rik	72.618	2.27509	3.38677e-12
Gm20300	304.696	-1.97021	3.4633e-12
S1pr1	1330.6	4.07614	3.49404e-12
Dok4	143.381	-3.18598	3.49485e-12
Ppme1	1208.92	-1.17318	3.49485e-12
Mdm2	3324.61	1.49399	3.50658e-12
Nav3	290.411	-3.34338	3.58607e-12
Erbb2	720.037	-4.10805	3.60179e-12
Ermap	44.3618	6.46036	3.60596e-12
Usp6nl	1615.87	-2.22516	3.60651e-12
Ccdc174	621.592	1.52716	3.62841e-12
Cercam	717.362	3.95222	3.62841e-12
Etfbkmt	524.371	-2.38904	3.7501e-12
Gm47917	136.242	3.77589	3.77305e-12
Zfp62	778.058	1.33918	3.77326e-12
Atp1b1	2147.68	-4.60895	3.77781e-12
Ear2	141.718	4.84756	3.81945e-12
Gm37121	27.7029	5.06785	3.81945e-12
Chdh	356.514	-4.76345	3.83976e-12
Trem2	576.951	9.83043	3.865e-12
Slc39a8	3561.33	-3.48075	3.98841e-12
Crip2	2379.51	-2.94038	4.18522e-12
Otub2	591.539	-3.11079	4.23287e-12
Ngef	597.302	-4.26457	4.44485e-12
Shroom4	266.502	-3.9302	4.45741e-12
Gm47567	61.4263	5.3885	4.55296e-12
Enah	865.333	-3.53675	4.8826e-12
Fbp2	213.892	-5.20802	4.8826e-12
Adcy3	260.632	2.8344	4.95516e-12
Nek8	280.451	-2.33419	5.04957e-12
Ctsc	22269.6	3.47833	5.19464e-12
H2-M2	269.436	6.86185	5.28753e-12
Qars	1946.83	-1.76328	5.34388e-12
Gm44545	19.32	8.17984	5.37312e-12
AA986860	171.684	-4.13097	5.42147e-12
Zkscan17	750.333	-1.84738	5.42147e-12
Pycr2	1412.74	-2.54896	5.47337e-12
Myom1	437.915	3.82098	5.53069e-12
Gm15513	30.435	5.698	5.6287e-12
Rabgap1l	1441.33	-1.90222	5.6588e-12
Pheta2	161.524	3.43733	5.6659e-12
Sorbs3	1360.95	2.90058	5.69596e-12
Arhgef19	142.596	-4.09731	5.71346e-12
Aifm1	1736.7	-1.91414	5.73115e-12
Igkc	1985.92	-6.93802	5.93928e-12
Pip4k2a	2929.69	4.14768	6.0785e-12
Tmcc2	176.482	3.92465	6.08753e-12
Dus1l	844.364	-1.45156	6.1709e-12
Olfr111	33.8026	8.99733	6.21693e-12
Rras2	1236.82	-2.77439	6.24566e-12
Glce	575.579	-1.27148	6.26331e-12
Sash3	455.9	4.13236	6.51909e-12
Hal	997.171	5.58397	6.72289e-12
Ibtk	2208.69	-1.77884	6.76009e-12
Gm35154	24.7975	8.52906	6.76679e-12
Amotl2	4112.28	-3.57692	6.8294e-12
Phlda1	4593.76	-2.63124	6.84639e-12
Sirpb1c	84.6701	6.77858	6.88907e-12
Lrrc8e	303.901	-4.27303	7.26433e-12
Gm37648	27.141	4.48176	7.28457e-12
Serinc3	30171.2	1.29246	7.3227e-12
Eps15	2331.78	1.31779	7.34681e-12
Gmcl1	866.631	-1.21028	7.38542e-12
Psma8	43.5181	6.44433	7.62345e-12
Slc35a1	768.641	-1.2489	7.71429e-12
Clec1a	58.6565	3.42873	7.97358e-12
Rem2	799.911	-4.44232	7.98738e-12
Gm10762	73.7208	1.90913	8.12972e-12
Lrrc42	609.359	-1.971	8.24871e-12
Jade2	92.9881	2.94669	8.32516e-12
Tpcn2	1120.33	3.25096	8.41883e-12
Clasp1	1084.36	-0.821573	8.43714e-12
Gm45397	139.089	-5.20985	8.45648e-12
Ankrd1	29.9509	-5.65503	8.59807e-12
Arrdc3	3247.2	2.54902	8.62668e-12
Fam172a	1243.34	1.19736	8.77725e-12
Pqlc2	192.454	1.59323	8.81585e-12
Fam171a1	709.662	-3.04597	9.12246e-12
Gm49167	32.3581	2.36505	9.12246e-12
Ugt1a6a	36.3343	3.40202	9.16434e-12
Lipt1	33.2261	-2.79508	9.27232e-12
Pbx3	237.545	2.28969	9.57379e-12
Abi2	963.456	1.75624	9.58788e-12
Rap1b	18283.5	1.86935	9.80298e-12
Ryr1	56.4633	4.44861	9.80298e-12
Il18	238.151	3.40878	9.83185e-12
Odf2l	549.68	-2.06076	1.00012e-11
Cmbl	90.3583	-3.40799	1.00214e-11
Thbs2	3555.13	3.30713	1.00678e-11
Mkx	119.74	4.81002	1.0128e-11
Hdac6	1247.04	-1.81965	1.01815e-11
P4ha1	3142.51	2.57047	1.06862e-11
Gm44751	417.455	3.2371	1.07073e-11
Cklf	592.04	1.74963	1.07452e-11
F9	31.7738	8.90482	1.07632e-11
Vps18	1225.32	1.93008	1.10962e-11
A930006K02Rik	30.5769	3.95172	1.11753e-11
Tcf21	1747.82	4.11208	1.13542e-11
Pcx	3399.08	-4.68613	1.13784e-11
Pced1b	127.941	-2.52904	1.15292e-11
Gm10863	22.9732	4.69616	1.1546e-11
Fkbp7	1471.08	3.06538	1.17658e-11
Tead4	109.429	-4.18263	1.17943e-11
Eif2ak3	1349.2	-2.66032	1.22539e-11
Il17rb	578.442	-5.04682	1.22571e-11
Gm20442	130.48	-5.04075	1.22812e-11
Kcne4	488.96	4.01775	1.24567e-11
Cysrt1	20.9717	-5.22415	1.24938e-11
Gtf2ird1	667.393	-2.26093	1.25415e-11
Tnfrsf14	88.2608	4.57299	1.27505e-11
Aldh1b1	204.864	4.17915	1.27866e-11
Gm30329	40.0359	6.83935	1.29362e-11
Angptl7	987.118	5.97648	1.34572e-11
Slc41a2	729.484	2.82257	1.35076e-11
Mir99ahg	373.98	2.51463	1.36966e-11
Eea1	2021.43	1.18324	1.46995e-11
Gna12	3296.81	2.38918	1.48171e-11
AU021092	562.627	-3.71887	1.49317e-11
Gm11870	32.9047	4.86978	1.5147e-11
Relt	268.064	2.86215	1.53604e-11
Gm9733	90.9671	5.6343	1.54712e-11
Fem1b	2244.79	2.06826	1.72512e-11
Gm9195	92.0577	-6.48253	1.72512e-11
Tent5b	1501.98	-5.09664	1.73197e-11
Rnf43	238.718	-3.80676	1.76837e-11
1600010M07Rik	19.6652	4.26923	1.77618e-11
Igsf5	275.409	-4.50765	1.78308e-11
Sars	2266.82	-1.22704	1.87512e-11
Rin1	165.691	-3.7212	1.88445e-11
Sdr39u1	84.5993	-3.28311	1.88445e-11
Prepl	881.177	-2.51856	1.8978e-11
Gm45145	84.7687	-4.26953	2.00645e-11
St3gal6	654.148	3.24895	2.09699e-11
Gm20682	38.1794	4.62596	2.18782e-11
Bag2	1517.64	-3.69186	2.19137e-11
Hdac3	2153.57	-1.43062	2.1964e-11
Cd38	1039.88	4.69942	2.20122e-11
Nfib	2133.8	-2.76008	2.22319e-11
Gm16712	27.6486	3.6579	2.22576e-11
Zfhx4	44.4014	-4.73041	2.26307e-11
Golga4	3578.6	-1.58135	2.27084e-11
A430078I02Rik	35.6897	4.00133	2.2855e-11
Ero1lb	883.145	2.92266	2.28644e-11
Gm37795	48.3596	5.04816	2.28644e-11
Cd2ap	2246.8	-1.67927	2.29989e-11
Kras	3098.04	1.58577	2.31965e-11
9630010A21Rik	85.1767	3.68134	2.37428e-11
Actg1	19116	-1.81771	2.40583e-11
Gm5475	51.1147	3.15463	2.40938e-11
Ak3	2622.39	-1.98802	2.42409e-11
Tmem63b	728.84	-1.2084	2.42409e-11
Cd37	957.76	4.75062	2.45546e-11
Dpt	8013.04	4.58594	2.45546e-11
Ptchd1	34.0503	5.96745	2.50923e-11
H2-Ob	198.742	4.22974	2.53468e-11
Tal1	36.177	3.64505	2.54865e-11
Adprh	2117.2	2.35779	2.56565e-11
Arhgdig	78.5359	-3.47567	2.57421e-11
Gm826	24.1274	4.97895	2.58727e-11
Slc35f2	133.144	-4.10976	2.59166e-11
Prcp	668.794	2.36402	2.61014e-11
Ica1	688.655	-3.93193	2.64946e-11
Smad5	1284.45	-1.5086	2.6944e-11
Ctbp2	1702.05	-1.26587	2.71314e-11
Mtus1	2664.92	-2.86853	2.72902e-11
Mmp9	513.833	6.13291	2.73274e-11
Gm9392	29.4111	2.39225	2.73906e-11
Safb2	1767.39	1.18217	2.74348e-11
Ms4a4c	1244.96	6.85391	2.7974e-11
Naaladl2	338.663	-3.53998	2.81027e-11
Mdh1	6491.94	-1.31084	2.82704e-11
Tsr1	648.94	-1.49357	2.87206e-11
Foxd2	23.5414	4.29883	2.89993e-11
Aph1b	251.332	2.43634	2.92782e-11
Gjb2	2247.12	-5.3654	2.93058e-11
Tmem268	248.488	2.5878	2.98296e-11
Gm12279	64.3363	1.89108	2.9926e-11
Plxnb3	45.4504	5.22408	3.00245e-11
Pls1	643.566	-5.04392	3.11971e-11
Krt18	44593.8	-4.74156	3.13619e-11
D16Ertd472e	1217.18	2.17374	3.18422e-11
Tmem216	191.797	-1.38219	3.29972e-11
Scrn2	117.918	-2.50218	3.36202e-11
Thap7	308.233	1.43043	3.40354e-11
Lgals1	15343.5	3.83296	3.43474e-11
Lrrc8d	2911.49	2.02099	3.49483e-11
Abcg2	693.936	2.6203	3.57396e-11
Kcnab2	494.946	4.63414	3.57708e-11
Itga2	367.45	-3.79038	3.60267e-11
Ly6f	31.1419	-8.84108	3.76903e-11
Slc19a2	681.519	-2.13196	3.76928e-11
Cobl	1298.53	-4.99992	3.84578e-11
Fam83f	124.58	3.54036	3.84689e-11
Tpst1	2288.96	2.61223	3.85095e-11
Trim46	105.182	-4.56606	3.91168e-11
Ahnak2	170.327	2.96673	3.96079e-11
Wnk4	410.552	-3.18395	4.01667e-11
Cd300ld2	22.316	8.38353	4.03025e-11
Ryk	1129.93	-2.24997	4.08537e-11
Laptm5	21075.6	4.60912	4.10117e-11
Pafah2	281.558	-2.76792	4.11362e-11
Ctsa	20378.3	2.48176	4.14291e-11
Hecw2	138.089	3.715	4.17936e-11
Emp2	1809.89	-3.52096	4.23799e-11
Snx3	6719.09	1.72338	4.29244e-11
Gm43936	33.8146	8.94851	4.3534e-11
Tcaf2	268.788	-2.90098	4.38582e-11
Trub2	176.677	1.92526	4.38807e-11
Gm42902	26.6683	-4.74533	4.39393e-11
Rcsd1	539.892	3.03044	4.43339e-11
C920009B18Rik	130.594	5.39694	4.44296e-11
Actn4	16495.7	-2.23302	4.47237e-11
Lsmem1	102.508	2.92913	4.51646e-11
Hoxb8	19.4636	-5.00265	4.58921e-11
Lamc2	9676.93	-5.33612	4.6649e-11
Mmp2	15534.2	3.82973	4.6693e-11
Prkcz	161.973	-3.73182	4.68441e-11
Slc38a7	546.922	2.46456	4.70485e-11
Etl4	1184.91	-3.7626	4.7629e-11
Tmem273	194.321	5.83134	4.80702e-11
Hic1	1124.62	5.09736	4.80779e-11
Usp28	422.252	1.14569	4.93976e-11
Pip4p1	1575.83	1.29233	5.01136e-11
Slc22a23	172.48	-2.49489	5.11611e-11
Cdcp1	1674.08	-5.20144	5.18046e-11
Gnpat	1438.42	-1.24879	5.20157e-11
Acsl1	561.064	1.79173	5.26709e-11
Alox5	589.052	4.26184	5.46581e-11
Bsn	63.3971	-3.63521	5.50391e-11
Plekha7	486.466	-4.62037	5.52669e-11
Gm10252	24.5331	3.54853	5.63917e-11
Serinc2	2914.25	-4.98775	5.67875e-11
Zfp821	544.917	1.32955	5.84157e-11
Abi3	70.6882	5.17463	5.94471e-11
Specc1l	3657.29	2.05342	6.02235e-11
Dcaf1	1020.42	-1.97498	6.05005e-11
Mir142hg	107.499	5.25937	6.10938e-11
Gprc5a	6276.21	-3.23952	6.11825e-11
Hook3	1370.35	1.04567	6.31543e-11
Rars2	543.127	-1.40706	6.36639e-11
Hdac5	2686.68	2.06999	6.54857e-11
Ubb	20357.3	0.958588	6.6516e-11
Zswim5	58.7209	-4.06104	6.88964e-11
Ankrd13d	131.69	2.78133	6.93037e-11
Ramp1	1518.54	4.09401	6.93037e-11
Slc20a2	673.484	-1.79227	6.96367e-11
Aldh7a1	2491.65	-2.36371	6.97574e-11
Pik3r6	482.07	4.23918	7.0063e-11
Grap	282.332	4.38625	7.393e-11
Tlr2	8327.86	3.31777	7.49996e-11
N4bp3	450.005	-3.15244	7.58007e-11
Gm37033	155.836	3.95844	7.6496e-11
Aldh3b1	493.751	2.52124	7.68026e-11
Slc6a17	54.754	-4.28651	7.71538e-11
Dnmt3aos	38.9396	7.17408	7.78407e-11
A630001O12Rik	83.6922	2.85426	7.86067e-11
Tanc1	1082.59	-2.70872	7.87423e-11
Hivep3	803.719	1.76974	8.05528e-11
Paxbp1	1424.28	1.44323	8.17162e-11
Nr2f6	553.72	-2.11635	8.29924e-11
Iffo2	375.02	-2.12225	8.69787e-11
1110008P14Rik	614.691	-2.24179	9.11725e-11
Gm48996	53.6474	-2.8821	9.11725e-11
Zfp773	28.8916	3.7132	9.14577e-11
Gm48382	28.9671	4.45985	9.15199e-11
Bnip2	2133.33	2.1531	9.25298e-11
Mthfd1	2399.21	-2.66696	9.25298e-11
Tpp1	5506.68	1.52546	9.25298e-11
Edn1	2404.82	-3.69995	9.41705e-11
Mmachc	208.01	-1.19042	9.53625e-11
St18	66.7488	8.55281	9.55679e-11
Dact3	661.16	2.90887	9.82479e-11
Washc4	1527.99	1.35345	9.82528e-11
Nynrin	403.422	2.61375	9.84696e-11
Cnst	800.366	-2.45639	9.98631e-11

## Sheet: Macrophage_vs_Stroma
Supplemental Data: Table 3. Macrophage vs. Stroma
	baseMean	log2FoldChange	padj.IHW
C1qa	25712.4	11.5071	1.24388e-204
Blnk	6492.09	8.13844	7.5059e-140
Cd68	14433.8	7.78787	7.5059e-140
Adgre1	11994.6	10.9009	1.94492e-139
C1qb	29978.3	11.5789	6.64748e-135
C1qc	26783.6	11.2868	1.29876e-125
Cd300a	3450.19	7.24335	1.93274e-125
Igsf6	2157.5	8.04914	2.90661e-119
Spi1	5010.65	6.84943	9.40259e-108
Cd74	234655	6.97403	9.53334e-108
Cd300c2	2295.43	7.59255	1.11084e-103
Fgd2	1506.42	6.47113	1.17236e-96
Adap2	842.893	6.74001	1.07314e-94
Aif1	3635.48	7.74553	2.88413e-93
Kcnk13	457.305	8.2521	3.86912e-92
Tlr13	1019.38	6.56608	9.16106e-92
Slc15a3	2385.03	6.40349	8.25941e-88
Ctss	39329.4	8.17108	2.06338e-86
Ly86	4234.03	7.79918	4.74335e-86
Milr1	527.893	5.70405	1.4692e-83
Irf5	3567.59	4.92921	5.04458e-83
Lrrc25	1217.47	7.4604	5.43455e-81
Dok3	779.986	5.36877	4.63277e-80
Ms4a7	7512.11	11.2665	4.88342e-76
Nlrp3	2082.53	5.83355	6.91332e-74
Slc11a1	6223.18	7.88454	5.38988e-73
Hck	2957.18	7.11761	2.0907e-71
Hk3	1512.77	7.26998	2.35226e-71
Csf1r	17791.8	8.22906	5.69201e-70
Trpm2	163.047	6.13975	2.11351e-69
Clec12a	2667.9	7.48781	2.9877e-69
Fem1c	4979.77	3.32096	4.68754e-69
Cd180	325.722	7.02493	3.48909e-67
C3ar1	6325.02	9.3873	1.25598e-65
H2-Ab1	97887.3	6.36685	2.03453e-65
Fcrls	5764.17	11.6203	1.2175e-62
Clec4d	571.834	6.0928	1.34104e-62
Pirb	1285.39	6.7133	7.3507e-62
Nrros	3579.88	5.41026	7.77576e-62
Mfsd1	5682.61	2.72849	1.89723e-60
Lpxn	2162.18	4.16203	2.71956e-60
Rab11fip1	6124.14	4.53086	2.73668e-60
Il1b	12047.6	6.95544	1.89231e-59
Nfkbib	4407.5	2.41303	2.81532e-59
Csf2ra	4181.77	4.61673	2.84265e-59
Il1rn	22304.1	8.79829	1.29529e-58
P2ry6	1522.83	8.8998	1.45792e-58
Pld4	3675.61	7.81147	3.61039e-58
Osm	2460.03	6.94997	4.55993e-58
Scimp	273.863	5.68148	2.33785e-57
Slc35f6	2381.9	3.91462	2.30314e-56
Nfam1	1236.15	7.63763	4.98771e-56
E230029C05Rik	231.017	4.97965	9.23361e-56
Gpr35	2906.13	6.44452	3.00788e-55
Cd33	1403.19	6.88768	2.19435e-54
Tank	3171.45	3.46635	4.74899e-54
H2-Aa	71356.3	6.52293	5.05106e-54
Cysltr1	530.086	4.99359	7.6511e-54
Rbm47	3318.96	6.02632	8.99065e-54
Bcl2a1d	1235.4	4.7123	1.9241e-53
Cds1	596.349	4.22419	2.02075e-53
Tlr8	505.199	8.22428	2.11305e-52
Ccl3	7918.32	6.61699	3.47481e-51
Snrnp35	245.373	2.64663	5.92055e-51
Lilr4b	13249.7	6.29219	7.09389e-51
Cybb	11491.3	7.54829	1.95933e-50
Skap2	2643.98	4.05809	3.40389e-50
Plbd1	4058.79	5.49162	5.34919e-50
Clec4a2	950.236	8.29629	1.30922e-49
Tpd52	13019.9	5.01048	1.69187e-49
Bcl2a1a	802.909	6.45086	2.74852e-49
Dok1	411.814	2.86244	2.79363e-49
Gm6377	1786.04	6.59319	3.52045e-49
Btk	404.459	5.44299	4.30794e-49
Lst1	991.61	6.38181	4.76073e-49
Ebi3	196.417	7.21352	4.79947e-49
Mrc1	10751.9	7.46875	5.38195e-49
Rhog	3981.31	3.14906	1.32812e-48
Cd300ld	1054.67	7.23984	3.2959e-48
Gpr137b-ps	1629.06	4.32689	3.87709e-48
H2-DMa	3448.64	5.52513	5.0541e-48
Siglece	428.823	7.86386	6.39604e-48
Ncf1	2392.9	5.94111	9.09266e-48
Il10rb	2137.41	3.71531	1.25635e-47
Blvra	988.563	2.60948	1.37929e-47
Cldn4	20709.9	9.14854	2.7668e-47
Ccl9	6370.2	7.3522	5.98115e-47
Dnaja4	1278.71	-3.63043	6.70479e-47
Ehf	2793.05	7.70396	7.2693e-47
Dab2	11298	3.17411	7.46375e-47
Lrrc8d	2911.49	4.24907	1.87903e-46
Cd72	2970.45	7.72424	1.05563e-45
Havcr2	1207.32	6.08088	1.71416e-44
Prr13	6108.53	1.87036	3.20863e-44
Slamf7	3094.97	5.94552	3.50447e-44
Cyth1	2873.18	2.99723	9.554e-44
Clec4b1	381.581	7.10038	1.67789e-43
Wdr91	1129.71	3.52655	2.58765e-43
BE692007	108.041	5.12997	3.81918e-43
Clec5a	261.09	8.1734	5.59919e-43
Atp6v1c1	1974	3.05738	7.04332e-43
Tmem189	2860.22	3.67754	7.04332e-43
Ticam2	554.005	6.44749	1.04021e-42
Naip5	297.662	5.10156	1.29314e-42
Cd83	30370	6.97743	2.32968e-42
Wfdc17	4921.75	7.90984	4.07025e-42
Plagl2	648.59	4.10939	5.40292e-42
Gm43323	157.761	6.33824	5.63847e-42
Lilrb4a	2805.85	6.34005	8.73671e-42
Cfp	3304.38	6.53577	9.11726e-42
Gm43814	387.53	6.30779	9.47806e-42
P2ry13	194.673	8.84448	1.09644e-41
Dcstamp	3697.13	7.91728	1.27938e-41
Plek	28137.2	5.53213	1.693e-41
Cd274	1492.38	4.49351	2.46473e-41
Clec4n	802.651	6.92074	4.37347e-41
Slamf8	409.602	4.87792	5.33397e-41
Zfp263	2291.03	3.45763	6.22174e-41
Mafb	7990.59	4.61096	1.71454e-40
Ccrl2	20871	6.04907	1.83413e-40
Shtn1	735.131	4.44877	2.22534e-40
Ldlrap1	1456.6	3.17617	3.31544e-40
Tbxas1	1618.93	6.75526	1.0447e-39
Pik3ap1	5882.17	5.1444	2.06911e-39
Ptafr	2844.1	6.93153	3.16147e-39
Clec4a3	2091.92	8.54871	7.39504e-39
Hlx	250.365	3.589	1.11567e-38
Ftl1	19011.1	2.6968	1.17078e-38
Hmox1	6837.48	3.80128	1.26367e-38
Susd1	689.712	5.11256	3.41586e-38
Smox	7448.5	3.80077	3.75983e-38
Gas2l3	2106.57	4.92416	9.9934e-38
Gm8995	2334.1	3.40366	9.9934e-38
Gm43775	97.1783	5.0292	1.33024e-37
Gm31718	187.871	6.17057	3.11541e-37
Mybpc3	88.3903	6.29622	3.92505e-37
Fcgr4	815.845	7.6762	4.37797e-37
Amz1	659.553	6.24647	6.74642e-37
Csf2rb	5229.82	4.28027	7.62027e-37
Gm36161	348.081	8.12538	8.59107e-37
H2-DMb2	805.016	5.32075	8.83741e-37
Rab8b	9551.23	3.48827	1.84131e-36
Clec7a	5835.9	6.87098	2.26333e-36
Slamf9	927.126	6.67273	2.3527e-36
Dclre1c	1259.3	4.28003	3.11321e-36
Tlr7	831.895	7.50897	4.98845e-36
Cd86	4441.99	6.43995	1.08493e-35
Pou2f2	876.865	5.69854	1.40069e-35
Xcr1	359.782	3.84546	1.46957e-35
Ccl6	18301.2	8.03546	1.6856e-35
Pilra	252.08	6.27803	2.07641e-35
Lilra6	210.843	6.53386	2.52941e-35
Ms4a4a	1074.14	7.77137	3.0539e-35
5430427O19Rik	268.904	4.60546	3.69937e-35
Klra2	681.098	7.19297	5.55969e-35
Nuak2	2096.2	4.92748	5.79157e-35
Ucp2	24789.1	3.46202	5.89411e-35
Mag	55.6308	4.56135	7.40419e-35
Glipr1	819.344	3.56872	2.09415e-34
Unc93b1	11919.4	5.26864	2.36766e-34
Prdm5	130.578	-3.37791	2.80761e-34
Clec10a	1018.4	6.67757	7.22688e-34
Ms4a6d	4025.12	8.52566	1.00364e-33
Cd84	2742.57	5.67844	1.03418e-33
Mtmr10	1790.31	3.42275	1.49179e-33
Cxcr4	1813.76	5.09158	2.36245e-33
C130050O18Rik	166.42	7.77599	4.22241e-33
Depdc7	1498.66	4.26472	5.09008e-33
Rilpl2	2987.27	3.82796	5.8736e-33
Pf4	3542.74	11.3947	6.75502e-33
Lair1	1012.06	6.41825	6.79469e-33
Snx20	1176.7	4.62959	7.47758e-33
H2-Eb1	32478	6.56124	7.53373e-33
Ptov1	2456.04	-1.93302	1.20668e-32
Cln8	4933.07	3.35659	1.59852e-32
Ms4a6c	1600.34	7.21577	1.63197e-32
Lyz2	118075	8.1752	1.7296e-32
Bank1	231.912	6.16514	2.07459e-32
Cd163	368.82	8.48711	2.72315e-32
Mgl2	1538.14	6.77175	3.8073e-32
Gm14548	244.978	6.69046	3.87386e-32
Kcna3	427.494	4.13409	4.74507e-32
Vps26a	3545.97	1.94635	5.24762e-32
Tpst2	3583.49	2.44862	5.79055e-32
P2ry12	431.457	11.001	6.122e-32
Evi2a	867.378	4.76741	8.89444e-32
Gm15448	128.276	7.64562	8.90885e-32
Stx7	4051.91	2.22844	1.08981e-31
Ftl2-ps	2977.9	2.95284	1.15524e-31
Mefv	738.856	5.85589	1.30555e-31
Cd300lf	1665.31	7.26732	1.3487e-31
F13a1	7625.61	9.76957	1.6111e-31
Tifab	358.334	6.08802	1.64759e-31
Serinc3	30171.2	2.15118	1.93537e-31
Rab3il1	2201.23	2.86312	2.28668e-31
4930430E12Rik	323.511	8.57765	2.62189e-31
Gdf3	644.08	10.5741	2.80796e-31
Trpc1	201.052	-3.5426	2.94701e-31
Zfp954	1269.4	2.43847	4.32645e-31
1700071M16Rik	304.886	6.57207	5.5056e-31
Plcg2	1734.26	3.93977	7.79016e-31
Cldn7	13325.7	6.43989	9.77511e-31
Etv3	6661.01	4.33617	1.14743e-30
Grb2	6499.55	2.29507	1.3414e-30
Pmaip1	6173.07	4.62184	1.92665e-30
Wdfy4	419.029	4.09849	2.26806e-30
Aqp9	523.683	7.38878	4.42031e-30
Cyp4f18	3573.07	8.39371	5.3562e-30
Dnase1l1	1091.28	3.00143	5.73509e-30
Lgmn	30209.5	4.17894	5.78173e-30
AI504432	141.076	4.76974	5.79835e-30
C5ar1	9990.81	8.40331	6.5795e-30
Csf3r	1695.45	7.04556	1.099e-29
Clec4a1	1125.09	8.48544	1.26757e-29
Rgs10	1134.32	3.88685	2.15228e-29
Crlf3	1814.88	2.22641	2.3165e-29
Plekho1	1419.89	2.61756	3.13124e-29
Fcgr3	5616.27	6.88844	4.16997e-29
Gm15925	81.8892	6.3573	5.51849e-29
Cln3	1442.3	3.13548	6.67025e-29
Ftl1-ps1	624.395	3.13976	1.43177e-28
Sirpb1a	231.977	7.93614	1.51054e-28
Sirpa	8481.49	4.19183	1.63523e-28
Ik	2864.83	1.81914	2.33107e-28
Lyl1	72.749	4.53989	2.87022e-28
Pstpip2	234.745	5.82589	7.91797e-28
Csmd1	98.325	-4.08655	8.1632e-28
Stxbp2	2735.33	3.2767	8.42708e-28
Ankrd33b	1030.91	5.79449	9.43005e-28
Rassf4	2866.59	6.90988	1.22133e-27
Tlr2	8327.86	5.43279	1.27958e-27
Ccr1	4812.29	6.97487	1.47198e-27
F630028O10Rik	95.669	6.59703	1.48902e-27
Ccl4	5639.66	4.88947	1.99206e-27
Rnf115	1834.88	1.4883	2.24941e-27
Tbc1d9	1010.37	5.31068	2.24995e-27
Dsp	2266.24	4.49642	2.37256e-27
Vps4b	3464.83	1.87384	2.70817e-27
Gm45266	156.125	5.03703	4.06702e-27
Necap2	3588.54	2.30696	4.71588e-27
Gm44860	82.7603	5.91525	5.82172e-27
Cd300lb	1798.77	7.60909	6.47267e-27
Gm15922	84.011	6.57772	8.59507e-27
A630001O12Rik	83.6922	5.52443	9.2466e-27
Cd22	270.739	7.58229	9.30808e-27
Gm26510	51.4442	3.5886	9.32092e-27
Mtmr14	1953.04	2.33258	1.11237e-26
Otulin	885.778	2.06031	1.18693e-26
Ctsc	22269.6	5.29513	1.27747e-26
Arl11	158.6	7.56143	2.04107e-26
5430437J10Rik	263.013	6.99266	2.41356e-26
Spint1	5542.75	6.18152	2.51227e-26
Cndp2	18465.4	4.62869	2.52485e-26
9130230L23Rik	168.728	5.63157	2.6355e-26
Gm46224	336.528	7.60679	2.65337e-26
Shc2	246.888	-3.54376	2.7586e-26
Casp1	1122.85	2.24798	2.76215e-26
Gmip	1354.37	2.30833	2.97927e-26
Rnf149	3555.46	3.32788	4.82283e-26
Atp6v0c	2824.9	2.02628	5.85468e-26
Tfec	113.444	8.32215	7.54314e-26
Sap30	1996.04	2.70472	8.00666e-26
Zeb2os	90.4752	3.58555	9.47767e-26
Gca	275.268	2.9374	1.03957e-25
Gm12164	155.858	3.15834	1.09648e-25
Sfmbt1	1108.91	2.56516	1.49745e-25
Slc28a2	142.948	5.1425	1.60213e-25
Plin2	11977.1	4.03361	1.64027e-25
Gm37472	142.866	3.59357	1.71199e-25
F5	1526.31	6.41639	2.02695e-25
Cd209f	1295.32	13.872	2.08794e-25
Gm48065	366.222	8.29962	2.08794e-25
Gm13710	213.991	9.26558	2.96943e-25
Ttc1	951.799	1.574	2.96943e-25
Pcdhb11	94.5164	-4.19712	3.07617e-25
Ms4a14	237.748	9.75544	3.49028e-25
Batf	935.68	2.60433	3.68137e-25
Gm6977	123.976	3.20641	4.33533e-25
Lilra5	268.546	7.47717	4.3725e-25
Arrb2	2605.73	3.43882	4.9274e-25
Lpar6	1156.7	2.5689	5.05654e-25
Daglb	1822.72	3.15755	6.91933e-25
Atp13a2	3202.41	3.4598	8.29614e-25
Gpr137b	1295.57	3.80028	8.35224e-25
Laptm4b	2714.01	-2.34254	8.35224e-25
Neu1	4281.52	2.91085	8.54428e-25
Rtf2	1649.6	2.08818	8.94333e-25
Dazap2	15128.7	1.89153	9.02286e-25
Spats2	889.09	-2.10212	1.00372e-24
Eya4	91.2319	6.54065	1.03994e-24
2210406H18Rik	61.019	5.69307	1.7375e-24
Nfkbie	4843.31	4.00129	1.90121e-24
Ocstamp	280.122	7.33409	1.90121e-24
Aph1c	974.878	4.25516	2.31553e-24
Tm4sf19	171.206	8.42753	2.94406e-24
Il1a	4269.5	9.24966	3.3194e-24
Krt8	43342	4.90593	3.52636e-24
Gpr34	563.515	5.12007	3.77807e-24
2022-03-01	312.813	6.31087	4.04774e-24
Gmfg	835.944	3.80807	5.97552e-24
Themis2	765.72	5.71729	7.02417e-24
Serpinb2	5410.55	8.76564	7.58476e-24
Gm15931	189.632	7.06601	9.47136e-24
Crb3	1090.05	5.08123	1.13542e-23
Amdhd2	665.528	2.76447	1.48048e-23
Syk	6368.32	6.10339	2.0816e-23
Atp6v1a	9801.1	2.48411	2.24896e-23
Lpcat2	1815.72	5.08076	2.26258e-23
Nfe2l2	7965.74	2.31852	2.70175e-23
Klra17	258.735	4.528	2.93008e-23
Pgm5	234.53	-3.9244	3.31618e-23
Rgl1	4269.4	2.55692	3.77887e-23
Cul7	545.533	-2.30229	4.20039e-23
Acss1	2956.7	5.0959	4.43841e-23
Osbpl9	3573.88	1.51246	4.54594e-23
Zkscan6	626.656	2.19145	5.10046e-23
Ppfia3	58.9285	4.01263	5.19127e-23
Armc7	321.927	3.19758	5.60134e-23
Ap1b1	3772.05	2.33508	5.93114e-23
Ist1	5479.46	1.43949	6.17821e-23
Tspan6	437.734	-4.16245	6.68026e-23
Gpr31b	119.926	8.76349	6.68898e-23
Tec	1431.12	2.88417	7.64363e-23
Tmem251	1858.05	2.40758	8.75043e-23
Pgs1	1728.5	1.81009	9.06399e-23
Mcl1	20667.7	1.9047	1.19721e-22
B4galt2	362.415	-3.49564	1.21004e-22
Kcnq4	90.8971	-3.67314	1.26542e-22
Cytip	6943.61	3.79921	1.31464e-22
Ly9	1074.33	5.24947	1.37496e-22
Fgr	558.132	5.47641	1.49815e-22
Basp1	10650.8	4.48826	1.56175e-22
P2ry2	807.062	5.18474	1.60213e-22
5033428I22Rik	47.4787	-3.28273	1.6595e-22
Efna2	139.198	-3.17887	1.67926e-22
Tm6sf1	1334.95	4.66827	1.79661e-22
Ccn3	675.855	-3.67769	1.87006e-22
Batf3	135.506	3.20823	1.95643e-22
Tmem8	652.316	4.97	2.06942e-22
Arg2	1415.23	6.27877	2.31075e-22
Prkcd	4596.06	3.17173	2.37577e-22
Susd3	331.791	4.33554	2.53888e-22
Tmem98	688.195	-3.39812	2.91748e-22
Msr1	2993.82	7.65896	4.33454e-22
Irf4	232.383	3.34656	4.75244e-22
Fam49b	3976.16	3.00681	6.00856e-22
Ctsz	22084.2	3.10253	6.06452e-22
Mapkapk3	2154.68	2.98369	6.66079e-22
AI839979	154.853	3.52348	7.22852e-22
Atp6v0b	5590.48	1.89313	8.98468e-22
Bcl2a1b	160.816	5.23418	9.98123e-22
Gm20513	82.2865	6.57807	1.12709e-21
Syngr2	4805.96	2.86229	1.18654e-21
Tmem216	191.797	-1.92178	1.19103e-21
Nceh1	4597.09	4.37445	1.35419e-21
Cass4	217.788	5.06452	1.64262e-21
Mcemp1	223.232	4.80016	1.71017e-21
Il17rc	560.302	-2.8383	2.45772e-21
Arl5c	1794.36	4.29607	2.61517e-21
Cx3cr1	2713.75	6.38749	2.83012e-21
Usp13	99.7496	-4.45572	2.83759e-21
Dennd4b	757.068	2.59926	2.97568e-21
Bace1	456.448	-2.81793	3.63706e-21
Sel1l3	1956.48	4.92509	4.31311e-21
Slpi	1313.21	3.94546	4.5786e-21
Gm10300	32.9469	4.43898	4.77294e-21
Vasp	5691.68	1.97586	4.88789e-21
Itprid2	3170.14	2.28382	5.51893e-21
Irak2	2759.79	3.5009	6.43288e-21
Gm45191	104.883	5.88474	6.52598e-21
Gm15880	68.8741	4.85908	6.74533e-21
Sgpl1	9084.28	2.70429	6.74533e-21
Aldh3b1	493.751	3.60475	7.07266e-21
Gm44751	417.455	4.44089	7.70148e-21
Tnfrsf13b	265.084	5.6344	8.66218e-21
Por	7739.68	2.56716	8.97504e-21
Snap23	3310.81	2.24356	9.08223e-21
Cd40	868.072	4.44716	9.18321e-21
Irf2bp2	3050.05	2.15238	9.40096e-21
Dnah2	597.648	6.14011	9.61206e-21
Ttc8	324.989	-2.03443	1.05805e-20
Tlr1	546.261	5.28924	1.06846e-20
Uggt2	397.298	-3.763	1.1742e-20
Gm43071	46.6652	3.06644	1.40092e-20
Ifnar1	3626.31	2.00682	1.5077e-20
Gm37199	148.777	8.75054	1.57912e-20
Dact3	661.16	-3.73746	1.5794e-20
Cdk9	2185.76	1.25989	1.59e-20
4833445I07Rik	72.618	3.10033	1.955e-20
Ccr5	4899.61	4.26625	2.10198e-20
Prex2	255.75	-3.08569	2.28947e-20
Ceacam1	12146.1	5.1982	2.31051e-20
P2ry10b	293.096	4.33641	2.91117e-20
H2-DMb1	1710.64	5.41286	3.05923e-20
Klf6	42408.3	1.45174	3.28917e-20
Pqlc2	192.454	2.13614	3.31877e-20
Cd14	110335	4.97803	3.33879e-20
Slc13a3	196.761	7.78521	4.07242e-20
Vstm2b	56.8792	-4.60643	4.22628e-20
Cygb	1067.86	-3.54304	5.39771e-20
Timd4	749.283	5.16286	5.49149e-20
Adam8	4442.6	5.26733	5.58615e-20
Coro7	1545.28	2.35099	5.77832e-20
Adap2os	129.661	6.09164	6.1724e-20
Rab23	326.333	-2.93602	6.5513e-20
Folr2	93.3049	10.7982	6.92914e-20
Vps18	1225.32	2.57094	6.98826e-20
Cnr2	116.881	5.11872	7.64654e-20
Gltp	5319.98	3.03451	7.88891e-20
Prune1	408.688	1.59312	8.10049e-20
2310022A10Rik	852.944	3.18038	8.22002e-20
Gm15987	69.5499	5.5052	8.30667e-20
Rhov	263.827	5.12103	8.94021e-20
Cmah	307.849	3.42087	9.36591e-20
Nmt1	1925.38	1.63946	1.1808e-19
Samhd1	3518.31	3.14846	1.23982e-19
Mmp12	3164.77	7.58811	1.32369e-19
Ccr3	1270.53	9.31201	1.83895e-19
Ftl1-ps2	35.3876	3.06849	1.85925e-19
Cd93	1810.15	2.76855	1.96902e-19
Fth1	221839	2.748	2.09647e-19
Plekho2	7499.85	2.71348	2.12043e-19
Zfp711	199.16	-3.61877	2.31247e-19
Trim14	198.932	3.60369	2.59971e-19
Ptpn18	445.938	3.18889	2.75111e-19
Ptpn6	1911.63	4.05309	2.84921e-19
Atp6v0c-ps2	3214.13	2.04283	2.85554e-19
F10	233.146	5.12204	3.04226e-19
Hmox2	896.645	1.93592	3.0946e-19
Gm15232	34.1356	4.08262	3.21017e-19
Mpeg1	14827.3	7.38976	3.30958e-19
Gm21188	323.805	7.90012	3.38287e-19
Maged1	9534.4	-2.61888	3.44198e-19
Commd4	1065.15	1.29302	3.65933e-19
Mapkbp1	370.531	-2.18478	3.90171e-19
Smim41	107.778	-3.64773	4.26544e-19
Jcad	381.707	-2.74171	4.28349e-19
Ciita	285.588	5.12758	4.85739e-19
Mdm2	3324.61	1.89814	4.99983e-19
Mapk12	139.221	-2.97109	5.38278e-19
Gm43963	73.3305	3.69735	5.70365e-19
Atp1a3	541.663	6.11748	5.74308e-19
Slc9a9	1516.81	3.39137	5.85577e-19
Nufip1	772.534	1.95149	5.86185e-19
Gm5150	101.023	6.84699	6.12878e-19
Pira2	43.7711	6.94124	7.07432e-19
Dnase2a	614.142	2.81922	7.48877e-19
Dpys	112.432	7.31283	7.49002e-19
Hoxd8	301.382	-3.53246	8.30206e-19
Gm48898	186.384	-4.39957	8.96318e-19
Spic	254.832	7.55302	8.97694e-19
Ckmt1	2316.53	7.60922	9.12989e-19
AB124611	604.657	4.82444	9.54881e-19
Rasgrp4	137.709	4.8181	9.61547e-19
Taldo1	6569.64	1.97702	9.72232e-19
Yes1	912.59	-2.54308	1.05212e-18
Tspan33	613.246	5.26032	1.09384e-18
Dab2ip	848.297	-2.53426	1.15671e-18
Thbs2	3555.13	-4.15832	1.24424e-18
Lipa	7451.49	3.25568	1.32646e-18
Cd300e	132.432	7.73213	1.36762e-18
Xlr	84.8751	4.74351	1.58456e-18
Ryk	1129.93	-2.96047	1.64147e-18
Lfng	1597.67	4.02491	1.71385e-18
Nedd4	15923.7	-3.27773	1.74496e-18
Gpr141	193.807	4.92547	1.75231e-18
Krt80	1856.01	3.95599	1.7571e-18
Ptprj	1479.89	4.04465	2.05496e-18
Tlr9	81.2243	6.27283	2.11381e-18
Sprr2f	14881.7	10.5721	2.13635e-18
Pard3	1147.25	-3.25071	2.25204e-18
Itsn1	1648.51	1.71312	2.41119e-18
Gna11	1192	-2.42765	2.43657e-18
Prss8	1409.52	5.62092	2.65035e-18
Nxpe5	580.49	10.6911	2.84829e-18
Map2k3	10339.5	1.81917	3.20276e-18
Larp4b	3076.04	1.64532	3.32621e-18
Alox15	6785.73	6.57307	3.57572e-18
Stap1	1307.16	5.96033	3.6214e-18
Syndig1	71.5958	-4.75263	3.6214e-18
Wfdc2	9214.58	6.77727	4.02795e-18
Card9	43.9941	5.33612	4.51157e-18
Plcb2	329.055	3.79435	4.89379e-18
Aftph	2225.63	1.60703	5.04643e-18
Gnat3	31.2768	5.93822	5.20751e-18
Gpr65	1159.43	4.30294	5.97175e-18
Gpatch3	334.064	2.38388	5.98495e-18
Arpc2	17847.3	1.78717	7.2225e-18
Arhgap22	170.751	4.7887	7.24026e-18
Lyn	6795.74	4.25141	7.29895e-18
Mest	328.418	-4.06606	7.82376e-18
Rragc	3511.59	1.88536	8.93086e-18
Ccl24	350.596	7.6883	9.34009e-18
Tnfsf14	494.382	5.47432	1.00579e-17
Gm11427	63.7736	5.11045	1.0119e-17
Tlr5	114.183	4.78905	1.03949e-17
Gm15590	40.9766	2.91838	1.07014e-17
Matk	325.722	3.68635	1.21167e-17
Ntpcr	940.542	2.59952	1.46889e-17
Ldb2	455.64	-3.1904	1.57815e-17
Pitpnm2	119.849	-3.32838	1.62212e-17
Litaf	28203.1	1.79972	1.63397e-17
Nhlrc3	754.066	2.85082	1.63816e-17
Six5	153.778	-3.38683	1.88447e-17
Nod2	462.68	4.9127	1.96067e-17
Cd209g	357.66	11.3031	2.25176e-17
Gm29340	50.1482	2.95391	2.30142e-17
Lipe	327.997	1.54511	2.30142e-17
Cdh11	4512.99	-4.30096	2.32151e-17
Bhlhe41	386.826	3.88634	2.5046e-17
Rap1a	2243.03	1.34193	2.5046e-17
Pcdhb7	65.1969	-4.2128	2.52975e-17
Mxi1	2460.73	2.09473	2.5767e-17
Gm5086	183.864	8.54001	3.17275e-17
Cd44	11384.3	3.538	3.35863e-17
P3h3	1645.05	-3.21186	3.61883e-17
Haao	106.002	4.26216	3.9071e-17
Hhipl1	266.537	-3.9888	4.0236e-17
Camk2n1	246.782	-3.15611	4.17583e-17
Tmem104	832.594	2.77788	4.17647e-17
Ppp4c	3718.3	1.43666	4.27478e-17
Elf3	5285.74	7.20861	4.32894e-17
Clec4e	2294.5	6.34718	4.50976e-17
Fyb	3440.6	4.4038	4.71563e-17
Fcrl1	101.723	6.5583	4.74304e-17
Ninj1	9517.02	4.02459	4.84165e-17
Dleu2	294.893	2.7238	5.0319e-17
Naip6	211.373	4.07415	5.03845e-17
Arl6ip1	6261.98	2.26907	5.44123e-17
Kcne4	488.96	-3.99599	5.80801e-17
Il10	381.52	3.86218	6.2297e-17
St8sia4	1675.67	3.8478	7.02137e-17
Dtnbp1	2811.07	1.68214	7.03493e-17
Slc7a11	2059.56	6.66092	7.03493e-17
Wnk1	4211.63	1.14211	7.47228e-17
N4bp2l1	1410.41	3.27234	7.77e-17
Lcp2	1207.17	3.93886	8.28959e-17
Spryd7	770.733	2.04028	8.47041e-17
Ctsa	20378.3	3.12333	8.60329e-17
Aup1	2828.51	1.46746	9.04029e-17
Efhd2	15754.8	4.12219	9.13481e-17
Hoxa9	204.547	-3.97791	9.37337e-17
Snx8	1461.61	3.9281	9.39273e-17
Pip4p1	1575.83	1.62614	9.53259e-17
Cd207	466.31	9.24859	9.915e-17
Tmem120a	1703.69	2.02951	9.915e-17
Arpc3	7347.01	1.85522	1.0016e-16
Pkd2	2171.91	-2.58071	1.00987e-16
A230028O05Rik	23.4233	4.4713	1.04549e-16
Ccdc8	97.6623	-4.29146	1.07089e-16
Zc2hc1a	375.003	-2.11192	1.12148e-16
Lrrc8c	1355.81	2.29284	1.1737e-16
Cyth4	4061.92	4.32541	1.18523e-16
Blvrb	1817.19	2.56313	1.26167e-16
Rp2	1619.45	2.32727	1.3815e-16
Tram1l1	31.3734	-4.7975	1.45205e-16
Kctd6	646.93	2.06539	1.61031e-16
Tead1	786.514	-2.97881	1.77606e-16
Apoe	327494	4.96047	1.93189e-16
5830432E09Rik	66.7169	4.05368	2.07884e-16
Plekhf2	2872.33	2.22948	2.29224e-16
Galnt7	1511.9	2.35351	2.44297e-16
Cbx6	1217.64	-2.95534	2.52657e-16
Pja1	2809.35	-1.49345	2.56169e-16
Cldn3	6896.42	4.8979	2.56412e-16
Fkbp9	4735.33	-3.34517	2.56412e-16
Enox2	309.994	1.7279	2.62801e-16
C430019N01Rik	152.885	3.28629	2.7237e-16
Prr5	253.549	-2.46901	2.76368e-16
Pcgf5	820.213	1.68975	3.00554e-16
Kcnj10	299.952	10.5335	3.12185e-16
Slc11a2	2690.82	2.61915	3.39668e-16
Plscr4	866.548	-3.20112	3.56023e-16
Arpc5	13677.7	1.84766	3.61029e-16
Il10ra	2177.33	3.91889	3.74259e-16
Rab25	1054.77	5.23534	3.74319e-16
Rab20	3009.86	2.66119	4.01726e-16
Ccn1	90794.7	-3.39238	4.5632e-16
Igsf3	976.758	-3.31372	4.74086e-16
Hal	997.171	6.61289	4.89987e-16
Snx10	1443.19	2.01702	5.24312e-16
Lat2	983.337	3.65571	6.40212e-16
Rbks	137.761	2.86265	6.67535e-16
Gm43761	41.3966	3.81932	6.8759e-16
Slc26a2	1441.47	2.00715	8.39263e-16
Smagp	1344.21	3.32013	8.46118e-16
Gm47163	36.4557	-3.87391	8.75715e-16
Optn	716.657	2.25648	8.85952e-16
Gm14023	180.533	6.88752	9.87282e-16
Gpam	1162.11	-3.21706	1.01617e-15
Gimap3	210.924	-5.04321	1.07191e-15
Aspn	740.488	-4.42005	1.14596e-15
Slc28a2b	28.3088	5.6399	1.20626e-15
Prrx1	767.127	-3.91139	1.27584e-15
Gon7	237.937	1.55528	1.36375e-15
Wrnip1	631.502	-2.17696	1.41545e-15
Tlr6	181.482	3.05266	1.48949e-15
Flcn	3801.19	1.73424	1.52732e-15
Ubash3b	1204.64	2.97098	1.56191e-15
Rims2	166.068	5.41572	1.62455e-15
Rnase6	74.4109	4.04111	1.63796e-15
Tbk1	2072.52	1.58622	1.64824e-15
Stxbp3	2631.85	1.73232	1.67581e-15
Wdr81	474.01	2.55182	1.71447e-15
Sprr1a	10527.7	4.41759	1.91274e-15
Lin54	1618.2	2.47062	1.99286e-15
Akap1	689.746	-2.40866	2.1558e-15
Gm37498	62.3011	7.22998	2.18443e-15
Col18a1	5091.06	-3.83544	2.27208e-15
Ahr	1826.15	2.34674	2.31018e-15
Yap1	667.048	-3.00317	2.701e-15
Rabgef1	5425.03	2.0395	2.81828e-15
Gm16712	27.6486	5.29378	3.09744e-15
Mxra8	3878.23	-3.71343	3.09744e-15
Parvb	137.273	3.14779	3.10736e-15
Tjp1	1829.46	-2.7709	3.10736e-15
Nr2f2	802.568	-3.22053	3.11889e-15
Otulinl	2243.26	3.57099	3.18994e-15
Epcam	13233.3	4.76831	3.30326e-15
Fads2b	2549.03	10.4392	3.45834e-15
Spry2	683.895	-3.64584	3.71284e-15
Tnks1bp1	2226.95	-2.50127	3.90851e-15
Atp6ap2	8146.23	1.90856	3.93042e-15
Zbtb32	111.825	4.26075	3.96823e-15
Trim30b	135.684	6.23263	4.2074e-15
Vis1	34.6844	9.36319	4.26078e-15
Plxnc1	946.109	3.03736	4.42803e-15
Smad5	1284.45	-1.77051	4.42889e-15
Ly6h	194.749	-4.22749	4.76265e-15
Snai2	623.835	-3.50901	5.16129e-15
Pkia	487.13	-3.06302	5.37187e-15
Gata3	105.864	-5.04167	5.39071e-15
Wwtr1	4572.15	-2.82152	5.60498e-15
Fgf2	226.004	-4.45822	5.61854e-15
Arhgef25	851.609	-3.41793	5.78691e-15
Calm1	27653.1	1.96167	5.85487e-15
Fez1	176.833	-3.30104	5.94499e-15
Siglec1	1247.61	9.14108	6.04118e-15
Pcdhb16	175.02	-4.00359	6.42845e-15
D730003I15Rik	175.674	2.57404	6.53584e-15
Fkbp7	1471.08	-3.39408	6.54351e-15
Zfp667	707.221	3.0098	6.8124e-15
Gm38130	32.6697	6.24152	6.82546e-15
Zkscan14	328.676	2.32846	6.97449e-15
Picalm	7552.77	2.31017	6.99844e-15
Eepd1	1810.54	5.34538	7.15768e-15
Rab39	43.6669	7.29017	7.15768e-15
Rnf128	14030.2	4.12192	7.259e-15
Serpinb6b	230.827	-3.36175	7.259e-15
Plaur	14427.1	2.98962	7.47775e-15
Skida1	37.4983	-3.78974	7.56961e-15
Dcn	97935.8	-3.91408	7.64053e-15
Srrd	463.113	2.35804	7.70022e-15
Tmem50b	4608.04	2.71268	7.9478e-15
Il1bos	33.3211	5.46578	8.09655e-15
Tmem192	561.721	2.10729	8.12638e-15
Socs5	790.569	-2.24396	8.16309e-15
Gm38843	38.7938	8.80559	8.21143e-15
Atp2b1	11522.3	2.15771	8.28844e-15
Siglecf	101.983	7.20931	8.49674e-15
Fnip2	1382.71	3.08004	8.70911e-15
Pcdhb20	146.885	-4.68109	8.89692e-15
Gfod2	225.626	-1.99557	8.97503e-15
Sirpb1b	67.829	6.74256	9.10349e-15
Kcnb1	159.061	-3.24612	9.69967e-15
Cd53	9375.47	3.76026	9.87138e-15
Tnfaip8l2	395.8	4.01462	9.87771e-15
A930007I19Rik	190.682	3.27253	9.99191e-15
Tead3	191.302	-3.43568	1.00026e-14
Sspn	282.575	-4.10352	1.09299e-14
Retnlg	7273.61	8.86874	1.10953e-14
Pax8	2006.71	5.94487	1.14328e-14
Btg1	24923.3	1.86386	1.19966e-14
Mir212	40.8544	3.40523	1.21998e-14
Sema6a	703.957	-3.36097	1.24188e-14
Cdc42se2	4070.93	2.19381	1.25581e-14
Lcp1	17483	4.22057	1.38779e-14
Man2b1	9241.08	3.12316	1.39001e-14
Nynrin	403.422	-2.8282	1.42191e-14
Chst2	216.745	-3.55505	1.42786e-14
Rftn2	316.525	-2.8739	1.4676e-14
Hccs	1959.33	1.47354	1.50805e-14
Abhd12	5456.39	3.10637	1.50816e-14
Gpx8	2537.42	-4.06509	1.53174e-14
Lix1l	178.661	-3.53299	1.58266e-14
Frrs1	1714.15	2.27638	1.7618e-14
Ear2	141.718	5.40491	1.76556e-14
Osbpl5	543.377	-3.15058	1.86702e-14
Pparg	458.531	3.20919	1.89254e-14
Rrp1	5171.16	0.784885	1.89254e-14
Lrrfip1	6205.97	2.03647	1.90557e-14
Bok	677.621	-3.36254	2.00652e-14
Hebp1	1417.7	2.8736	2.01453e-14
Btbd3	918.297	-2.88705	2.11667e-14
Cadm1	3310.34	3.49571	2.12618e-14
Gnao1	58.5463	-3.50429	2.16893e-14
Pigr	7695.18	10.9592	2.2928e-14
9830107B12Rik	47.7612	6.49755	2.49474e-14
Map3k15	121.879	3.84756	2.5703e-14
Ptk7	2361.77	-4.2192	2.5703e-14
Fxyd2	99.9931	3.87526	2.68897e-14
Itgb2	6033.98	4.49826	2.73861e-14
Tmem141	356.019	2.4812	2.73861e-14
Gm38391	49.8833	-4.01571	2.82383e-14
Gla	3057.24	2.46178	2.86859e-14
Utrn	3193.09	-1.41422	2.93653e-14
Erbb3	2226.75	3.18886	2.95938e-14
Elovl4	114.516	-3.4555	2.96715e-14
Npdc1	2114.46	-3.48737	3.07726e-14
Aox1	155.564	-3.9682	3.11868e-14
Kras	3098.04	1.79359	3.2126e-14
Mmp16	223.448	-4.11429	3.22989e-14
Abhd14a	287.7	-2.74784	3.2596e-14
Poglut2	612.167	-2.12301	3.29188e-14
1700016P03Rik	95.2935	3.03928	3.30838e-14
Npc2	9357.95	1.71125	3.34323e-14
Cdkl2	139.063	-2.22979	3.42437e-14
Arhgef15	67.3673	-2.76854	3.46269e-14
Gpr84	33.927	5.31269	3.58543e-14
Pcdhb9	732.634	-3.88494	3.62284e-14
Ncf2	2102.47	4.84679	3.89615e-14
Podnl1	30.8798	-4.47916	3.93033e-14
Cdc42ep5	865.534	-2.8603	3.97009e-14
Gm13391	210.193	6.38063	4.0314e-14
Slc9a4	49.6808	5.28238	4.14324e-14
Creb3l1	2336.02	-3.871	4.14324e-14
Ubl3	9873.72	2.19132	4.20741e-14
Shisa4	132.743	-3.43456	4.502e-14
Dennd1c	610.495	3.28271	4.5575e-14
Cklf	592.04	1.9414	4.60568e-14
Eya3	343.269	2.3287	4.69478e-14
Mn1	183.965	-3.77451	4.72212e-14
Hnf1b	953.965	6.03501	4.95899e-14
P2rx4	4031.26	3.45937	5.01755e-14
Prr5l	525.11	2.80101	5.096e-14
Mospd4	42.5682	3.56174	5.225e-14
Camk1	4306.13	2.18713	5.3105e-14
Hexb	9590.12	3.99997	5.36335e-14
Sowahb	1157.62	6.94415	5.69162e-14
Traf4	2038.15	-2.35793	5.74109e-14
Aoah	455.049	5.14762	5.97391e-14
Paf1	3088.05	1.89665	6.10318e-14
Pla2g15	4138.85	4.10511	6.3286e-14
Ddah2	1295.94	-2.52193	6.4117e-14
Sdc2	2245.41	-3.30834	6.44472e-14
Gnpda1	272.185	2.28948	6.54489e-14
Gm5084	31.3689	-3.69015	6.87648e-14
Cd36	2877.89	4.08743	6.92839e-14
Actr3	11910.2	1.95329	6.94317e-14
Lrrn2	227.879	-4.48355	7.08872e-14
Ms4a6b	1626.11	4.54462	7.30306e-14
Hexa	7518.78	2.68883	7.48002e-14
Plekhm2	701.691	2.63421	7.52762e-14
Ar	1214.31	-3.52616	7.59077e-14
Gm38211	88.5468	-3.82595	8.32281e-14
Fermt1	1050.55	7.70389	8.5991e-14
Ephb4	613.509	-2.91124	8.64818e-14
Ildr1	954.6	4.55644	8.83872e-14
Vav1	2767.43	4.87399	9.2139e-14
Medag	200.35	-3.60037	9.68703e-14
Abcg3	128.86	3.9633	9.86323e-14
Nectin3	808.305	-3.46923	9.86439e-14
Slc29a3	1435.34	2.8506	1.00387e-13
Capza2	11038.4	1.99459	1.00632e-13
Gm37842	31.3542	6.2047	1.01136e-13
Mir8120	21.5503	4.36888	1.02128e-13
Art3	140.522	-3.36081	1.03902e-13
Runx1t1	440.795	-3.68234	1.03902e-13
Pcdhb17	111.281	-4.11344	1.07276e-13
Apobec1	3763.09	6.04476	1.1146e-13
Cd209a	1198.95	5.5085	1.1446e-13
Camk1d	1225.12	3.65115	1.21196e-13
Nckap1l	3802.67	4.78029	1.2517e-13
Ncs1	245.543	-3.10173	1.27704e-13
Gm14519	73.6566	1.95589	1.28317e-13
Plcg1	942.562	-2.14231	1.32757e-13
Chd7	2480.42	2.84819	1.37505e-13
Anxa11os	96.8219	2.76992	1.4185e-13
Ets2	16698.1	1.52238	1.43928e-13
Nectin4	374.614	3.98195	1.51243e-13
Cxcr6	502.193	-4.2832	1.54244e-13
Slfn2	498.412	5.26935	1.57147e-13
Cd5l	89.3423	10.7351	1.62663e-13
Hbegf	8047.22	2.32189	1.65741e-13
Tshz1	1013.66	-2.02061	1.6697e-13
Gm22751	47.8356	2.64307	1.70249e-13
Ablim1	1508.09	-3.64929	1.71304e-13
Wdr6	1410.17	-1.99225	1.71454e-13
Asgr2	30.0648	6.3598	1.74031e-13
Abraxas2	512.191	1.79549	1.74367e-13
Coro2b	52.2184	-3.91234	1.79892e-13
0610040J01Rik	1434.35	4.70471	1.80171e-13
Sftpd	2606	10.7484	1.81654e-13
Slc12a9	419.854	1.86483	1.82796e-13
Plxna4os1	76.6583	6.45995	1.98133e-13
Fcgr1	3945.53	7.87736	2.00936e-13
Polr2m	3271.5	-1.11027	2.05772e-13
Slc16a3	1298.49	3.45878	2.06271e-13
Tnfrsf21	3992.42	2.96025	2.11436e-13
Vxn	40.7524	3.52726	2.11708e-13
Cthrc1	31.015	-4.16762	2.22163e-13
Calhm6	146.733	3.99726	2.23351e-13
Gm5547	122.606	4.15297	2.28549e-13
Nckap1	4045.1	-2.71726	2.40957e-13
Rps6ka1	3774.51	3.3341	2.46737e-13
Fam114a1	2005.42	-2.70082	2.50108e-13
Iqgap1	18365	1.99087	2.51605e-13
Ptch1	375.902	-2.83532	2.51625e-13
Gk	1276.54	3.80471	2.5371e-13
Pcdh7	754.291	-3.94275	2.62439e-13
Gm37795	48.3596	5.68002	2.62484e-13
Nova1	345.282	-4.23437	2.65265e-13
Gm45212	28.1666	3.6115	2.67926e-13
Htr2a	147.79	-3.28933	2.78916e-13
Nxn	654.423	-3.27445	2.85915e-13
Art2a	45.9932	9.05386	2.90556e-13
Ubtd2	433.646	-2.68377	2.9316e-13
Ptpn13	1246.21	-2.884	2.98979e-13
Col7a1	535.757	-4.31155	3.14905e-13
4931440P22Rik	639.46	1.73729	3.19714e-13
A630001G21Rik	357.901	3.48482	3.21042e-13
Lrig3	530.274	-3.89514	3.2962e-13
Gm8615	367.487	2.7368	3.31364e-13
Fcgbp	8349.39	10.436	3.34621e-13
Bhlhb9	459.854	-1.60857	3.38673e-13
Anxa4	5891.83	1.86663	3.40493e-13
Mcts2	191.79	-1.69476	3.43224e-13
Kynu	56.0366	5.09012	3.44182e-13
Sirpb1c	84.6701	7.79641	3.50224e-13
Fhad1	138.17	5.97608	3.51931e-13
Id2	18072.4	2.81152	3.65478e-13
Slc49a4	5295.36	2.14815	3.76264e-13
Cebpa	1025.74	2.90055	3.82137e-13
Zfp423	144.971	-3.49495	4.08353e-13
Dusp3	1000.98	1.72337	4.34232e-13
Gng8	24.1246	-3.72573	4.46419e-13
Vrk2	258.33	2.11935	4.60239e-13
Hand2os1	396.932	-3.61125	4.63601e-13
Nlgn2	142.826	-2.81019	4.69718e-13
Thra	754.645	-2.01042	4.7029e-13
Rufy3	865.165	1.81635	4.79721e-13
Inpp5j	198.384	4.49928	4.86537e-13
Plekha5	1550.18	-2.60106	4.90797e-13
Mfsd12	460.11	3.07667	4.91615e-13
Clstn1	2635.31	-2.02808	4.93118e-13
Tmprss2	3283.31	6.37474	5.16714e-13
Cped1	3675.59	-3.64745	5.23754e-13
Myo5a	3066.27	2.1441	5.59272e-13
Tsen34	1842.27	-1.74344	5.63036e-13
B4galt6	997.197	2.16731	5.79373e-13
Plekhs1	2616.63	5.80204	5.87714e-13
Cdk18	518.711	4.18817	5.99196e-13
Gpc4	646.509	-3.54443	5.99206e-13
Sema3b	674.36	-4.44617	6.32449e-13
Grn	28287.8	2.53112	6.34352e-13
Sh2b2	735.416	3.32631	6.57452e-13
Nfib	2133.8	-2.95431	6.69936e-13
Zfp507	177.033	-2.2584	6.75018e-13
Tspan32	224.635	3.69041	6.80331e-13
Hapln1	97.6473	-4.43754	7.17698e-13
Gm10277	41.9143	3.69706	7.21848e-13
Specc1l	3657.29	2.25996	7.2837e-13
Ptgs2os2	28.7373	4.56135	7.33849e-13
Wapl	3655.92	0.843459	7.42537e-13
Tpcn2	1120.33	3.42511	7.42809e-13
Hfe	1423.2	3.78656	7.98327e-13
Plet1	5968.13	5.254	8.13934e-13
Sult1d1	7670.06	9.84824	8.13934e-13
Dennd5b	241.654	-2.62681	8.25023e-13
Hoxd10	351.715	-3.38743	8.65671e-13
Acod1	717.805	4.8298	8.68085e-13
Fcer1g	12225.5	5.05628	8.87207e-13
Fam92a	498.09	-2.37727	9.07588e-13
Zbed4	69.7059	1.81334	9.17029e-13
Pabpc4l	24.373	-4.88102	9.52343e-13
Atp6v1b2	6459.53	2.42752	9.82794e-13
Adgra3	677.501	-2.41185	9.86292e-13
Jchain	931.45	-5.2848	9.9416e-13
Hoxd9	303.461	-3.57121	1.02811e-12
Gm826	24.1274	5.52992	1.03227e-12
Synj1	2137.01	2.42966	1.05832e-12
Obsl1	700.754	-3.53349	1.06189e-12
Gm45153	274.057	3.06372	1.06605e-12
Gm42962	35.381	7.94198	1.08117e-12
Cryba4	30.766	6.04071	1.08716e-12
Atg4d	493.435	1.13445	1.10648e-12
Ltbp3	2540.43	-2.39738	1.13606e-12
Siglecg	72.2363	4.2667	1.13606e-12
Cd163l1	200.687	-11.5207	1.16182e-12
Bach1	2259.63	2.17497	1.17526e-12
Plekhm1	1441.89	2.17715	1.18571e-12
Cd48	1554.73	4.23482	1.19677e-12
Dnase1l3	154.526	5.61348	1.19677e-12
Olfr111	33.8026	9.33457	1.23321e-12
Pcdhgb1	26.2432	-4.58023	1.23929e-12
Bdkrb1	262.461	-3.69201	1.2492e-12
Gpr132	1449.93	3.00308	1.25128e-12
Rab11fip2	389.522	-2.51644	1.25128e-12
Lum	47210.3	-4.03517	1.26246e-12
Tdrp	101.348	-3.71598	1.27483e-12
Gm13373	22.7299	5.22362	1.2785e-12
Ncf4	3816.59	4.65458	1.29234e-12
Cdr2l	913.818	-3.38215	1.32821e-12
Itsn2	2247.33	1.62897	1.34817e-12
Tmem9	1447.04	-1.8355	1.36253e-12
Aebp1	21939.2	-4.21894	1.39537e-12
Pde2a	71.8601	3.08474	1.42072e-12
Esrp1	1092.02	7.21286	1.44772e-12
Gm15411	52.6033	-2.71006	1.4491e-12
Tmprss4	3488.77	9.58142	1.46343e-12
Dnmt3aos	38.9396	6.80719	1.49871e-12
Podxl2	308.184	-3.69855	1.54938e-12
Gm14267	98.9409	-2.77187	1.56264e-12
Pde10a	212.686	-3.82851	1.61743e-12
Tpp1	5506.68	1.66961	1.62375e-12
Gli3	394.648	-3.75505	1.63036e-12
Sfn	3933.7	4.6975	1.68504e-12
Adgrl1	509.759	-3.79076	1.86814e-12
Kcp	314.857	-3.32687	1.86814e-12
Slc7a7	1151.93	3.20022	1.88989e-12
Ctdspl	418.89	-1.8374	1.90194e-12
Hcls1	1724.71	4.12289	1.90194e-12
Tnfrsf1b	6398.72	3.19946	2.02316e-12
R74862	64.4632	-1.92261	2.05166e-12
Pcdhgc3	287.222	-3.38308	2.07571e-12
Rhobtb3	812.053	-3.31568	2.08884e-12
Ppm1h	722.845	3.29197	2.11282e-12
Gm10791	73.641	3.15405	2.21292e-12
Tctn2	300.008	-2.94398	2.21656e-12
Ogn	6674.15	-4.45883	2.26335e-12
Snai1	221.449	-3.91398	2.27196e-12
Xrcc5	604.26	-2.15303	2.2817e-12
Taok3	2953.12	1.75497	2.29705e-12
Jam3	326.037	-3.68899	2.32861e-12
F9	31.7738	9.24207	2.33367e-12
Cacnb3	381.766	-3.13376	2.35197e-12
Exoc3	1201.3	1.07028	2.38516e-12
Slc31a2	1125.04	2.17624	2.43786e-12
Nfic	2455.19	-1.59931	2.44602e-12
Cbr2	9330.85	6.99277	2.48458e-12
9130208D14Rik	97.2254	3.5182	2.54192e-12
Zfp512b	611.048	-2.05779	2.55043e-12
Med11	516.452	1.63179	2.58288e-12
Glis2	271.67	-3.62474	2.59928e-12
Arih2	3123.28	1.65832	2.66641e-12
Slc15a4	1014.71	1.97248	2.67238e-12
Ppic	3806.18	-3.95268	2.71261e-12
Bach2os	60.8888	5.78842	2.73875e-12
Fzd2	708.203	-4.25969	2.76443e-12
Srgap2	2113.68	1.86426	2.81529e-12
Grk2	1743.61	2.16734	2.81553e-12
Atg4c	415.389	1.60631	2.82904e-12
Nnmt	102.533	-3.84732	2.88113e-12
Serp2	38.3036	-4.45618	2.96518e-12
Sdcbp	40634.1	1.94376	2.9765e-12
Slc38a5	59.7022	-5.96027	2.9765e-12
Arhgap15	1051.98	3.50117	3.08717e-12
Tulp3	130.076	-2.23711	3.10485e-12
Fgf7	233.046	-3.53426	3.28263e-12
Arhgef17	640.595	-3.46266	3.29018e-12
Paqr3	70.0837	-1.79672	3.32411e-12
Relb	1879.75	1.58305	3.64199e-12
Slc8b1	1556	2.87714	3.7012e-12
Wnt5b	117.915	-5.36537	3.7012e-12
Pias1	2056.34	1.09677	3.71829e-12
Sema4d	2643.33	3.9155	3.81439e-12
Ndn	792.906	-3.57513	3.84693e-12
Atg7	1375.65	1.77577	3.94771e-12
Gm20604	142.54	1.58877	4.04761e-12
Gm15832	98.3932	3.35852	4.18692e-12
Rab3gap2	2165.64	1.12124	4.20378e-12
Rab30	271.578	-3.09233	4.39538e-12
Nlgn1	61.4541	-3.9481	4.41114e-12
Vgll3	985.531	-3.84513	4.41223e-12
Zdhhc12	184.302	1.34827	4.53624e-12
Nsg1	692.47	-3.18701	4.62299e-12
Mal2	1735.94	8.97048	4.63045e-12
Aar2	627.48	1.40609	4.89182e-12
4933423P22Rik	51.2672	4.16585	4.99125e-12
Efcc1	101.98	-2.62731	5.05729e-12
Samd14	148.958	-3.65692	5.18388e-12
Prrg3	105.704	-4.04384	5.21964e-12
Hpgds	3160.76	6.97544	5.35464e-12
Capzb	14097	1.31653	5.41915e-12
Gm44198	27.0491	5.79898	5.51638e-12
Ankrd49	285.234	1.36653	5.59134e-12
Safb2	1767.39	1.23098	5.59134e-12
Gdf7	158.258	-4.17309	5.63631e-12
Fbxo21	583.919	-1.47669	5.65959e-12
Tspyl4	110.226	-2.13941	5.6736e-12
Gm37800	52.7289	5.23706	5.69489e-12
Fpr2	91.7925	4.9176	5.78304e-12
Cxcl12	3998.31	-3.20898	5.89475e-12
Gm9733	90.9671	5.68729	5.89978e-12
Tnip1	2076.38	1.66722	5.96533e-12
Bmpr1a	1691.5	-3.46753	6.05148e-12
Gm29683	38.5865	-4.66301	6.07353e-12
Pi4k2a	4226.61	1.34977	6.07353e-12
Renbp	1875.53	2.7141	6.08633e-12
Rnf114	2288.09	1.40541	6.08633e-12
Wnt16	172.664	-4.48495	6.11901e-12
Sema6c	169.655	-3.12163	6.19677e-12
Dock9	1118.27	-2.70543	6.28348e-12
Pcbp4	330.752	-3.10475	6.28348e-12
Cacna1f	44.6287	7.67116	6.31202e-12
Tcf7	443.323	-3.68571	6.31294e-12
Igdcc4	501.442	-4.19214	6.31365e-12
Gm37642	24.2251	3.95363	6.33244e-12
Stard13	649.753	-2.38733	6.37082e-12
Gm26674	39.8325	2.33873	6.58401e-12
Ifi30	1086.48	2.49963	6.58401e-12
Gna15	334.89	3.90777	6.62119e-12
Trem1	73.9479	5.31521	6.62119e-12
C6	68.3895	7.84692	6.69642e-12
Gm11627	52.6807	-3.90327	6.76423e-12
Plcd1	419.213	-2.56807	6.76423e-12
Mmp23	2175.21	-4.2221	6.91594e-12
Smarcd3	134.654	-2.9553	7.10109e-12
Ppcdc	585.225	1.88578	7.11234e-12
Smim1	224.574	-3.33077	7.12618e-12
Gm38560	30.7396	3.16544	7.4058e-12
Atp6v1h	3635.75	1.40595	7.46483e-12
Ercc6	573.079	1.28126	7.58442e-12
Spin4	103.619	-4.39655	7.58442e-12
Gm30329	40.0359	7.59874	7.6632e-12
Plppr4	35.113	5.50178	7.84639e-12
Nradd	441.806	-2.35814	7.91502e-12
Arhgap35	854.509	-2.10029	8.13411e-12
Tshz3	403.451	-3.33357	8.1871e-12
Tpr	3161.82	0.897977	8.19762e-12
Gm12279	64.3363	1.90965	8.22419e-12
Mill2	229.217	-3.0636	8.26443e-12
Tmem106a	2691.72	3.2672	8.26443e-12
Cacna2d1	485.202	-3.99419	8.2791e-12
Ebf1	1309.48	-3.351	8.42762e-12
Lamp1	22260.4	1.74937	8.53932e-12
Brms1l	419.553	-1.48548	8.74886e-12
Uvrag	2060.15	1.6664	9.04872e-12
Icos	61.9993	-4.65611	9.12223e-12
Bmi1	1242.07	-1.08286	9.29325e-12
Ankrd10	2083	-1.63692	9.41349e-12
Osgin1	1985.17	2.81739	9.71977e-12
Csf2rb2	1542.72	3.27838	9.92662e-12
Nav3	290.411	-3.2794	1.00093e-11
Col8a2	397.781	-4.50398	1.05749e-11
Tmed5	5495.02	1.75424	1.07102e-11
Kcnh2	148.149	-4.23554	1.07186e-11
Tshz2	1233.3	-3.19503	1.07283e-11
Snx30	477.395	1.4955	1.12636e-11
Sorl1	2243.47	2.81055	1.12636e-11
Nsf	1956.48	1.42129	1.13883e-11
Inha	30.0836	-3.77137	1.13926e-11
Pla2g2d	149.438	9.90657	1.14704e-11
Mettl24	141.917	-4.14472	1.14968e-11
Fam50a	1271.17	1.62609	1.16191e-11
Sec16b	403.121	-3.59434	1.17873e-11
Flrt1	35.9692	-4.90077	1.1916e-11
1600010M07Rik	19.6652	3.71133	1.19517e-11
Arhgap30	1559.3	3.5938	1.19517e-11
Ptar1	362.139	-1.61765	1.20088e-11
Ccdc134	498.814	2.02878	1.21612e-11
Nbea	1005.1	-3.07856	1.22247e-11
Chrdl1	59.5847	-4.71164	1.23294e-11
Zfpm2	238.612	-3.96789	1.24131e-11
Sharpin	1006.46	0.735551	1.32085e-11
Akr1c13	210.447	3.28343	1.36007e-11
Crlf2	718.711	1.77404	1.39243e-11
Stx3	1402.01	1.16551	1.39729e-11
Cnksr1	659.427	2.34834	1.40963e-11
Alox5ap	663.732	4.65696	1.42412e-11
Acsl1	561.064	1.85528	1.44205e-11
Med29	435.25	2.38195	1.45215e-11
Gm10863	22.9732	3.96254	1.55624e-11
Gdi2	10563.8	1.32721	1.56879e-11
Stab1	4271.13	3.07819	1.56879e-11
Ell2	5717.58	2.19876	1.58864e-11
St18	66.7488	8.88578	1.61971e-11
Scarf2	2148.96	-3.82035	1.63639e-11
Casc4	687.133	-3.39633	1.64881e-11
Oit1	1159.59	10.0921	1.65648e-11
Tom1	220.48	1.59445	1.65648e-11
Dapp1	1389.49	1.92711	1.69018e-11
Map3k9	101.03	4.29971	1.69018e-11
Pard6g	946.367	-2.71145	1.69194e-11
Purg	63.385	-2.02965	1.69194e-11
Pcgf2	86.2361	-2.0226	1.69663e-11
Cxcl3	2710.59	7.59813	1.71987e-11
Rab44	550.142	3.91196	1.74508e-11
Gm38235	73.6762	3.67914	1.77614e-11
Psd4	1123.36	2.82799	1.77632e-11
Rmc1	1038.77	1.02422	1.81576e-11
Apcdd1	698.159	-4.89863	1.90164e-11
Pde3a	775.536	-3.53811	1.90443e-11
Tcaf2	268.788	-2.97324	1.94626e-11
Kirrel	498.489	-3.63493	1.95476e-11
Mapkapk2	7087.05	2.00001	1.9783e-11
Ro60	642.169	-1.43013	2.01784e-11
Mospd2	1396.2	2.09914	2.06759e-11
Syde2	250.347	-3.68265	2.06759e-11
Epx	19.8586	8.54396	2.09383e-11
Fscn1	1600.83	-3.22967	2.15966e-11
Slc6a6	6693.4	2.76232	2.19495e-11
Vamp8	700.48	2.50767	2.20223e-11
Slc46a3	156.161	2.92186	2.21552e-11
Atp6v1d	2431.34	1.74587	2.21586e-11
Cd209b	98.7002	9.41968	2.29692e-11
Prss28	24758.8	25.5156	2.33323e-11
Ppp1r14a	346.727	-3.58615	2.343e-11
Gps2	1184.73	1.10183	2.35036e-11
E330020D12Rik	72.4115	5.44972	2.36723e-11
Ptgs1	2034.4	2.85824	2.41701e-11
Dmwd	371.907	-3.48941	2.42342e-11
Dnajc12	215.859	2.29238	2.42342e-11
Sema5a	1914.53	-4.34683	2.4574e-11
Tspan9	1182.18	-3.55549	2.4682e-11
Dgkd	1565.61	1.63832	2.48403e-11
Rhoh	403.958	2.63704	2.48403e-11
Tdrkh	61.2394	3.10924	2.53186e-11
Il33	494.681	-2.84211	2.57876e-11
Sod2	3960.82	1.63644	2.60746e-11
Ap1m2	1255.97	3.97224	2.63558e-11
Cipc	1577.95	2.37844	2.70346e-11
Rnf141	1458.7	1.74186	2.70679e-11
Evc2	534.477	-3.6839	2.719e-11
Ptchd1	34.0503	5.09275	2.73633e-11
Rev3l	3567.35	-2.4037	2.77879e-11
H3f3c	151.42	1.50114	2.78406e-11
Retnla	898.67	7.66056	2.83768e-11
Hnrnph2	3102.79	1.26878	2.86277e-11
Wt1	629.661	-3.57535	2.94179e-11
Gm11870	32.9047	4.45627	3.01142e-11
Zc3h12d	120.557	4.01812	3.0439e-11
2610528J11Rik	475.971	8.10768	3.09745e-11
Cttn	5398.67	-2.541	3.16534e-11
Ighd	51.3962	3.1613	3.17349e-11
Ntrk1	235.865	-3.83691	3.22614e-11
Rb1	1249.13	1.80703	3.23726e-11
Macc1	988.225	6.25625	3.28165e-11
2010013B24Rik	25.7509	8.20822	3.33111e-11
Cyba	10009.5	2.69261	3.35026e-11
M6pr	8387.38	2.14683	3.46028e-11
Bgn	5605.19	-3.95601	3.54284e-11
Osbpl8	2789.75	2.0939	3.64339e-11
Zfp532	227.405	-2.72767	3.65622e-11
Ptpdc1	351.225	-2.08658	3.70165e-11
Prickle2	721.556	-3.92628	3.75324e-11
Txndc5	9616.75	-2.34535	3.75324e-11
Fam189b	435.981	-2.13137	3.7555e-11
Trim15	4346.52	6.54556	3.8611e-11
Itga4	917.066	3.47512	3.88005e-11
Tmem18	326.289	-1.23943	3.88144e-11
Pik3r5	3948.15	5.08344	3.89757e-11
Mmp2	15534.2	-3.87621	3.9017e-11
Slc25a10	1230.07	2.85104	3.91454e-11
Gapt	625.299	7.57836	3.94817e-11
Slc35g1	2012.59	3.49589	3.98079e-11
BC049352	40.6707	4.66912	4.1023e-11
Cpe	4307.33	-4.19852	4.29689e-11
Rtn2	229.226	-2.62522	4.32405e-11
Fcgr2b	2226.52	5.49035	4.38254e-11
Sprr2g	2061.29	9.37559	4.3906e-11
Srsf12	77.309	-3.08086	4.39319e-11
Gm43661	28.7066	3.94031	4.40324e-11
Mdk	2973.01	-4.02107	4.40863e-11
Sall1	512.031	-3.41694	4.56189e-11
Gm2396	18.3568	6.39253	4.57735e-11
Mical3	880.345	-3.11057	4.57835e-11
Mgp	5874.11	-4.07986	4.72472e-11
Trdc	297.1	-6.48271	4.7801e-11
Twsg1	5007.19	-2.30342	4.7801e-11
Capza1	1581.16	1.45864	4.87821e-11
Gm35154	24.7975	6.11698	4.87857e-11
Rorb	468.395	-3.52861	4.88664e-11
Trim25	5523.42	3.32597	4.8872e-11
Cybrd1	122.339	-4.62042	4.91654e-11
Gm44851	113.132	4.27194	5.01843e-11
Tent2	1531.94	1.35089	5.21326e-11
Gpx7	502.725	-3.69271	5.28542e-11
Crtap	2779.74	-2.63843	5.33662e-11
Pfkfb4	557.844	2.68255	5.39405e-11
Nbl1	6833.06	-3.77347	5.41723e-11
Sytl2	262.078	-4.10781	5.5293e-11
Ctsw	672.673	-6.17091	5.577e-11
Bnc2	647.232	-3.65467	5.75994e-11
Lad1	1823.69	4.81244	5.8502e-11
Reck	687.104	-4.08924	5.90335e-11
Gm44745	67.7981	4.87041	5.94781e-11
Ctsk	2318.67	-4.19307	6.04627e-11
Utp3	818.726	1.21382	6.14484e-11
Lck	599.614	-4.74278	6.24309e-11
Trgc1	34.3392	-8.97415	6.24309e-11
Mpdz	519.553	-3.39987	6.27124e-11
Rbfox2	721.516	-3.12737	6.46141e-11
Rftn1	2384.49	3.28348	6.59157e-11
Ankrd34a	27.8376	-3.84941	6.6914e-11
Mif4gd	961.346	1.56103	6.69555e-11
D5Ertd605e	19.1	4.17286	6.8975e-11
Crmp1	31.9973	-4.13062	6.99051e-11
Efemp2	1785.91	-2.87745	7.04144e-11
Pitpna	9986.27	1.76257	7.24058e-11
Vsig4	39.9241	6.81467	7.33336e-11
Pcdh18	1214.58	-4.44787	7.3933e-11
Tbc1d8b	534.997	-2.07722	7.3933e-11
Itgax	1043.82	3.95386	7.3989e-11
Kpna4	2955.6	1.62073	7.44843e-11
Pak1	1186.64	2.38051	7.5037e-11
Gab1	1954.34	2.41917	7.53342e-11
Pcdhga7	32.8981	-3.28607	7.53722e-11
Fbxo27	59.0878	-3.53541	7.56302e-11
Plekha4	77.656	-2.33286	7.77414e-11
Gm44545	19.32	7.79574	7.83168e-11
H2-Ob	198.742	4.12162	7.83168e-11
Slc16a7	511.465	3.81225	7.89326e-11
Ero1lb	883.145	2.86126	7.90585e-11
Glrb	248.319	-3.89155	8.20744e-11
Esr1	8390.49	-2.6137	8.21096e-11
Parva	3938.42	-3.10384	8.21096e-11
St14	8248.04	4.26319	8.31211e-11
Ldhc	73.5394	7.08753	8.43351e-11
Acer3	2529.1	2.2605	8.53132e-11
Pfkm	312.92	-1.78748	8.78199e-11
Mtmr12	1565.4	1.80675	8.83334e-11
Hapln3	51.9738	-3.50688	8.86487e-11
Sphk2	973.608	1.82526	8.94642e-11
B3gnt5	371.862	2.61014	9.01011e-11
Arrdc1	1711.84	2.24049	9.1094e-11
Gdnf	210.322	-4.46217	9.1094e-11
Il12b	277.243	4.67635	9.18481e-11
Scrn1	372.649	-3.69585	9.41045e-11
Sdf2l1	4018.92	2.72476	9.70916e-11

## Sheet: Epithelia_High-fat_vs_control
Supplemental Data: Table 4. Epithelia: High-fat diet vs. Control diet
	baseMean	log2FoldChange	padj.IHW
S100a8	300.449	4.06625	1.06019e-07
Hapln2	226.969	-7.11767	1.46881e-06
S100a9	401.035	3.70612	4.82144e-06
Etnppl	329.68	4.21193	0.000301584
Fpr1	33.0009	2.81969	0.000957666
4932414N04Rik	21.1673	-3.75222	0.0037832
Skint6	29.1786	4.63449	0.0037832
Gm44867	6.34805	2.28631	0.00405138
Fga	533.083	-6.20025	0.00419861
Cxcr2	30.1266	2.82861	0.00458008
Skp1a	14298.6	0.650976	0.00458008
Gm17820	7.47354	5.55512	0.00495178
Nfasc	407.141	-4.14956	0.00495178
Znhit6	576.61	-1.16565	0.00495178
Cd109	331.935	3.16731	0.00529764
Sprr2d	17230.8	4.108	0.00559167
Gm7298	1273.39	-4.80951	0.00703764
Postn	997.353	2.53952	0.00852646
Kcne2	47.8676	-2.76899	0.00934503
Arg1	2148.07	3.57728	0.00934585
Serpina3n	1205.12	-3.79356	0.00934585
Nr0b2	209.113	-3.84036	0.0103399
Prss12	404.781	-3.0886	0.0103399
Ryr3	118.469	-2.11221	0.0113295
Hpx	122.357	-3.2915	0.0135608
Syt6	127.831	-3.90637	0.0141961
Cds2	622.041	-0.54956	0.0145296
Fpr2	13.897	2.17877	0.0145296
Ints5	436.069	-0.793286	0.0145296
Sec14l5	24.8204	-3.47221	0.0145296
9130409I23Rik	17.587	-3.57784	0.0152716
Rptor	462.437	-0.553821	0.0152716
Gm20186	2585.87	1.75692	0.0159684
Il13ra2	4.44013	-3.52203	0.0164845
Xlr4c	37.1159	2.18537	0.0164845
Slpi	3078	1.48723	0.0180648
Vdr	324.803	-2.0784	0.0180648
Mmp8	27.9675	3.19727	0.0182788
Gm9908	36.0958	1.61752	0.0185273
Il1f9	517.386	3.24784	0.0185273
Krt83	2291.42	-2.73493	0.0185273
Rrp7a	630.202	-0.364507	0.0191418
Gm4804	29.8316	4.14622	0.0201511
Rnf186	649.399	2.04866	0.0201511
Ankrd55	87.7672	-2.06769	0.0203378
Mogs	2938.59	-0.644047	0.0203378
Hp	2791.61	-2.55609	0.0212744
Tnfsf13os	120.079	2.27751	0.0212744
Gm9298	14.2805	2.48447	0.0220035
Tmem28	21.9658	-1.28525	0.0220035
Cstdc4	8.57257	5.76328	0.0223673
Gm12473	7.90976	-1.94414	0.0224544
Fen1	27.389	-1.64154	0.0237863
Noxa1	990.277	1.51344	0.0237863
Pwp2	305.069	-0.827898	0.0301086
Rtn1	539.626	-2.88565	0.0301086
Tacr1	20.7854	-2.60688	0.0301086
Zfp64	481.275	-0.619869	0.0301086
Cited1	47.3198	2.53953	0.0307071
Btg1	11892.7	0.799141	0.0311732
Ggta1	744.509	-2.50427	0.0311732
Ptprd	334.913	-2.24958	0.0311732
Gm37170	83.7056	1.86557	0.0338366
Arl4a	1092.09	0.91506	0.0338597
Prss28	34589.2	-5.45469	0.0346418
Gm37953	10.7274	1.58756	0.0350391
Acat3	45.0786	-3.0929	0.0352829
Agt	24.408	-3.18614	0.0358986
Igkv3-1	152.998	4.93439	0.0358986
Rgs7bp	30.7307	-2.02063	0.0358986
Rsph9	659.703	-2.17152	0.0358986
Sfxn1	2585.9	-0.763737	0.0359218
Muc13	290.299	3.11067	0.0360733
Stfa2l1	5.7512	5.17336	0.0373172
Fads3	189.647	-2.20991	0.0373338
Rpap3	407.482	-0.535313	0.0377295
Cbr4	897.891	1.2235	0.0381489
Dscam	209.571	-3.04933	0.0381489
Gm1965	121.666	4.7676	0.0381489
Pglyrp1	5508.61	2.36665	0.0381489
Polr3e	584.572	-0.515645	0.0381489
Bysl	439.822	-0.65563	0.0381779
Abat	360.67	-1.98733	0.0381965
Timm29	741.837	-0.452287	0.0387213
Amigo2	816.742	0.926184	0.0388345
Faim2	102.719	-1.79721	0.039441
Nptx1	198.586	-2.56486	0.039441
Wnt4	607.44	1.96039	0.0417153
Angptl1	27.3337	-1.90399	0.0419368
5830444B04Rik	4.34077	2.88986	0.042772
Dmbt1	1818.31	3.30525	0.0427881
Trf	4856.51	-2.15848	0.0429685
Wfdc21	7.60148	2.7826	0.0429685
Gm20559	296.804	1.54894	0.0453359
Havcr1	10.3572	-2.79344	0.0453359
Igkv4-80	37.7927	4.94148	0.0453359
Nccrp1	28.5839	2.34968	0.0453359
Tns3	1850.25	-0.877314	0.0453359
Rpia	117.648	0.954621	0.0462048
Gm13074	14.3829	2.72444	0.0485283
Gm17745	16.7201	1.37005	0.0485283
Lcn4	21.8343	-4.94533	0.0485283
Ltbp2	273.848	2.54393	0.0485283
Wrnip1	772.349	-0.406159	0.0485283
Yars	1689.62	-0.592208	0.0485283

## Sheet: Stroma_High-fat_vs_control
Supplemental Data: Table 5. Stroma: High-fat diet vs. Control diet
	baseMean	log2FoldChange	padj.IHW
Tef	2244.86	1.08239	7.30491e-06
Chaf1a	94.0775	-1.16995	0.000147948
Fcer1g	669.191	-1.57029	0.000147948
Mmp9	104.368	1.34904	0.000147948
Dbp	381.639	1.83239	0.000270291
Kif23	156.304	-1.19712	0.000270291
Xcl1	303.218	-2.51568	0.000270291
Gzmb	1257.02	-1.7159	0.000270386
Klrb1b	180.373	-1.47757	0.000270386
Ncr1	232.348	-2.00396	0.000270386
Ptpro	199.101	-3.13468	0.00111026
Epsti1	77.0867	-1.60364	0.00115198
Nr1d2	4433.09	0.659368	0.00118886
Klra7	228.022	-2.57662	0.00138126
Cd52	992.586	-1.84069	0.00139745
Col17a1	59.9275	1.26716	0.00147214
Per3	528.217	1.45129	0.00154199
Ebpl	612.201	-0.716726	0.00354299
Cst7	162.586	-1.51748	0.00402013
Gm11814	17.8524	-4.48084	0.00402013
Cox4i2	52.3708	-2.35299	0.00504283
Gzmc	113.517	-2.69797	0.00504283
Nkg7	1215.08	-1.73501	0.00504283
Tyrobp	803.285	-1.55525	0.00504283
Ctsw	946.466	-1.77075	0.00535198
Eomes	280.92	-1.83314	0.00595899
Star	388.38	1.81032	0.00653724
Fbxl7	563.22	0.553426	0.0065479
Prim1	215.93	-0.748585	0.00682595
Fgd3	96.1618	-1.28612	0.00693953
Rgs2	4109.63	-0.994453	0.00693953
1700049E15Rik	13.2097	-3.33446	0.00730465
Fam171a2	775.627	0.75582	0.00732131
Sh2d2a	1343.22	-1.77558	0.00732131
Tbx21	373.652	-1.4046	0.00732131
Spp1	995	-1.87124	0.00787765
Chl1	22.1891	-2.10086	0.00795577
Dut	523.175	-0.790456	0.00795577
Myo5c	194.782	1.76948	0.00795577
Ppp1r3b	250.576	-1.36041	0.00795577
Wdhd1	82.6428	-0.85788	0.00795577
Incenp	130.972	-0.954666	0.00854227
Tmsb15a	20.7459	-2.99799	0.00887752
Hlf	366.133	1.24854	0.00921678
Cys1	352.393	1.87678	0.0100996
Samd3	87.2485	-1.68819	0.0109158
Fgfr1	3802.7	0.61264	0.0111411
Klrd1	295.968	-1.73255	0.0111441
Lig1	221.264	-1.00004	0.0111441
Tnfrsf9	840.831	-2.02151	0.0111441
Asf1b	55.3091	-1.90504	0.0114104
Tmem156	32.9354	-1.43331	0.0114104
Myb	101.339	-1.70096	0.0120887
Atp8b4	221.33	-1.60189	0.0123033
Gm8399	134.5	4.51755	0.0123033
H2-Eb2	9.18258	-3.30219	0.0123033
H2ac8	20.0444	-1.8453	0.0123033
Mcm5	288.598	-1.51314	0.0123033
Rnf17	14.2914	-2.04117	0.0123033
Adap1	68.5874	-1.47383	0.0123314
Cenph	21.0049	-2.18852	0.0123314
Fabp5	174.557	-1.38051	0.0123314
Fam83f	169.001	1.24704	0.0123314
Klre1	234.238	-1.72131	0.0123314
Kif15	41.1352	-1.96612	0.0126616
Ighm	204.812	-1.73859	0.0136434
Gm19585	89.3265	-1.30158	0.0146178
Cenpw	82.7339	-0.828214	0.01565
Clspn	24.9405	-1.57851	0.01565
Fam189a1	93.3856	-2.92599	0.0168928
Tnfrsf18	125.361	-1.34926	0.0168928
Mrvi1	3340.73	0.93415	0.0171207
Rpl39-ps	24.3616	-1.25097	0.0171207
Cenpa	446.61	-1.51837	0.0172473
Zfp984	26.8392	-1.96989	0.0178175
Il12rb2	127.789	-1.28008	0.0180622
Lcp1	1714.65	-1.37711	0.0201566
Map4k1	86.5297	-1.28553	0.0201566
Exo1	12.9495	-2.71232	0.0202587
E2f8	20.8578	-2.10682	0.021397
Gimap7	192.42	-1.57947	0.0236829
Plin2	2775.84	0.573288	0.0236829
Txk	539.589	-1.5824	0.0236829
Vav1	190.199	-1.15018	0.0236829
Tyms	317.297	-0.648178	0.0239697
Ptpn6	210.409	-1.26816	0.0248438
Trbd1	24.9841	-1.90943	0.0248438
Trbj1-2	21.3555	-2.079	0.0248438
Itga9	1974.87	0.668158	0.0279216
Gpr160	88.6735	-1.79518	0.0282915
Efcc1	424.244	0.879607	0.0283033
Ccr5	439.683	-1.69439	0.0287722
Klra4	261.447	-2.04018	0.0287722
Ndc80	55.8395	-1.35486	0.0292663
Alx4	96.742	1.28582	0.0297934
Hcls1	205.213	-1.00962	0.0297934
Rfc4	86.0722	-0.636947	0.0298948
Rrm2	250.797	-1.17815	0.0300763
Pdcd1lg2	24.2263	-1.54634	0.0316657
Tbc1d12	809.089	0.51449	0.0316657
Mcm6	1081.08	-0.852146	0.0349898
Pclaf	100.213	-2.56646	0.0363309
Gm47163	251.55	1.56312	0.0375501
Parvg	191.274	-1.72192	0.0375501
Gm15675	238.297	0.911202	0.0379473
Gpr176	210.975	1.9293	0.0384577
Pglyrp1	190.162	-1.16758	0.0384577
6430548M08Rik	747.824	0.643702	0.038567
Nrxn3	36.1139	-2.48126	0.0390469
Cenpi	57.7769	-1.29103	0.0393699
Gmnn	57.2775	-1.28257	0.0393699
Klrb1f	31.712	-1.61562	0.0393699
Ptprc	2647.6	-1.31683	0.0393699
Selenoh	519.196	-0.852998	0.0393699
Tgfbrap1	612.174	0.52773	0.0393699
Tmem54	43.08	1.01218	0.0393699
Tns2	3217.7	0.560495	0.0393699
Klrk1	553.074	-1.50167	0.0397046
Nfam1	37.8485	1.25154	0.0397046
Coro2a	85.123	-1.42494	0.04005
Sh2d1a	43.0161	-1.86622	0.0413145
Ptpn22	956.698	-1.54006	0.0416825
Trbj1-1	38.9676	-1.80892	0.0420301
Ybx1-ps2	36.7571	2.07805	0.0422805
Styk1	112.416	-1.47895	0.0423912
H1f5	25.6484	-2.54228	0.0429871
Klf8	119.372	-1.04281	0.0429871
Dhfr	122.159	-0.624901	0.0435064
Birc5	79.9907	-2.19136	0.0446406
Cdk15	55.705	1.91936	0.0446406
Mpo	224.932	0.646248	0.0446406
Myo1g	245.012	-1.16586	0.0446406
Ncaph	108.324	-1.09478	0.0446406
Tmprss6	48.82	-2.05269	0.0447239
Cited1	19.2186	-1.43175	0.0447512
Coro1a	1189.72	-1.25712	0.0468323
Cd48	171.68	-1.01965	0.0477721
Ncf4	299.129	-1.24013	0.0477721
Cd244a	81.8352	-1.28539	0.0491413
Plcz1	40.0046	1.86608	0.0494558
Hpgd	6821.21	0.782467	0.0495046

## Sheet: Macrophage_High-fat_vs_control
Supplemental Data: Table 6. Macrophage: High-fat diet vs. Control diet
	baseMean	log2FoldChange	padj.IHW
Gm11814	25.8111	-5.02072	0.00525976

## Sheet: HFDepithelia_>10%CC3_vs_<10%CC3
Supplemental Data: Table 7. High-fat diet epithelia: >10% CC3 vs. <10% CC3
	baseMean	log2FoldChange	padj.IHW
Klk1	7583.04	-8.82908	1.31494e-10
Igkv5-45	63.0486	-8.0249	1.34803e-10
Igkv19-93	188.234	-8.12624	1.03259e-07
Ighv1-5	55.0049	-8.77031	2.31799e-07
Igkv12-46	394.803	-7.04493	3.34539e-07
Adgrd1	154.465	2.47159	6.68836e-07
Igkv12-41	48.1292	-8.09527	2.91241e-06
Igkv4-59	62.2972	-6.63636	1.80971e-05
Ighv1-7	27.8497	-5.73836	2.00529e-05
Ighv5-2	27.756	-5.77343	3.44575e-05
Brcc3	1324.52	-0.57371	5.00497e-05
Ighv9-4	15.4189	-7.41543	5.00497e-05
Bnc1	103.269	2.36509	9.02937e-05
AU015791	97.2057	-3.48382	0.000132051
Slc38a5	32.0007	-2.36048	0.000132051
Igkv4-56	14.9675	-7.37723	0.000134593
Gata6	88.5	2.04727	0.000156699
Igkv9-129	23.731	-5.39396	0.000161409
Gm20442	206.217	-2.14005	0.000211709
Itgbl1	28.0006	3.11406	0.000211709
Nsdhl	705.298	-1.06711	0.000211709
Abca6	26.8952	2.81959	0.000250899
Ighv1-84	51.998	-9.17188	0.000299982
Igkv17-127	261.828	-11.5034	0.00030132
Stard4	627.07	-1.97592	0.00030132
Ighv2-9-1	81.2104	-8.85034	0.000303894
Igkv8-19	104.998	-8.39466	0.000304497
Car4	600.878	-11.3816	0.000312457
Adgrf4	17.7974	2.57207	0.000317169
Fer1l6	61.7704	2.67212	0.000412279
Gas1	501.545	2.64387	0.000412279
Jchain	15193.3	-3.91019	0.000464473
Abhd16b	17.007	2.31348	0.000721787
Eno2	116.139	2.26925	0.000728429
Ablim3	70.2073	1.62685	0.00077371
Ahnak2	54.6497	1.45923	0.000803132
Pdzrn3	60.2328	2.14128	0.000982182
Iglc2	148.876	-3.68729	0.00118872
Gpx3	12579.3	-3.7384	0.00138509
Nmb	281.814	-4.44139	0.00138509
Podn	56.2572	2.80819	0.00138509
Crb2	32.5805	2.5715	0.00141755
Gucy1a1	124.796	2.6319	0.00141755
Ighv2-5	20.3855	-6.33832	0.00150319
Galnt15	92.4236	2.27527	0.00165522
Ighv5-12	39.8768	-4.86435	0.00179164
Gm42679	11.3765	3.8444	0.00179287
Nid2	150.348	2.10448	0.00185401
Gzmc	50.3104	-4.21128	0.00199784
Igkc	27370.3	-3.39618	0.00233473
Sox18	21.1198	1.75264	0.00241985
Gzme	20.0834	-6.00417	0.00282491
Ighv10-3	49.4406	-7.36912	0.00282491
Ighv14-2	13.8825	-6.28882	0.00282491
Gm14719	60.3529	-4.20989	0.00325677
Tril	22.4236	2.81025	0.00325677
Xpnpep2	162.37	2.44351	0.00352873
Abca8a	13.9435	2.84627	0.00358609
Foxl2os	6.20082	-3.10652	0.00436623
Olfml2a	51.0674	1.73114	0.00436623
Ifit3b	225.009	3.5423	0.00438968
G0s2	167.119	3.47587	0.00454976
Gm37352	179.53	1.61875	0.00454976
Zfpm2	42.8965	2.25499	0.00461794
Prss29	15395.1	-6.64543	0.00463089
Agpat2	1318.34	-1.81157	0.00494044
Ighg3	96.5003	-4.13749	0.00494044
Ighv1-53	88.2381	-4.68939	0.00494044
Mmp11	144.505	1.95	0.00494044
Iglv3	30.8877	-3.81008	0.0050838
Gbp5	136.405	1.87954	0.00538555
Hsd11b2	120.064	-2.48444	0.00568499
Igkv9-124	212.267	-6.22539	0.00568499
Scn1b	46.5769	1.3089	0.00568499
Ubd	48.7789	2.18047	0.00568499
Ddr2	337.213	1.16323	0.00662725
Dipk1c	9.23296	-2.53405	0.00662725
Cdh3	75.3069	1.63719	0.0068817
Irf9	5778.87	3.05829	0.00693914
Scg5	228.893	-4.58881	0.0074234
Igkv4-62	9.83192	-5.25552	0.00760227
Pde5a	69.193	1.32988	0.00760227
Hmcn1	37.1293	1.95311	0.00763488
Dio3	160.654	-3.92101	0.00769413
Dmrta1	179.926	-1.64316	0.00769413
Gm23875	15.3694	2.51942	0.00769413
Idh3b	2963.84	-0.471577	0.00769413
Klrg1	18.5024	-3.0047	0.00769413
Lrrn4	264.943	2.20703	0.00769413
Lrrn4cl	86.546	2.20273	0.00769413
Tie1	80.0427	1.41168	0.00769413
Igkv3-3	8.94375	-5.65291	0.00776929
Cpz	53.9503	2.43156	0.00805907
Eomes	19.9943	-2.53348	0.00836641
Gm45153	21.0518	1.64416	0.00836641
H2ac6	238.133	1.52318	0.00836641
Krt12	118.024	-2.53275	0.00836641
Spink1	1876.19	-4.72332	0.00836641
Unc45b	9.19802	3.18823	0.00836641
Igkv8-28	35.4411	-7.23085	0.00838431
Mxra8	245.356	1.27525	0.00838431
Dtna	450.468	1.13438	0.00848674
Igkv14-100	70.0066	-9.11823	0.00877276
Krt36	54.2219	-2.31712	0.00877276
Napsa	7938.16	-3.64673	0.00877276
Calcrl	71.196	1.41257	0.00894702
Gm12207	19.1139	1.39874	0.00894702
Ighv5-4	79.1419	-4.01084	0.00894702
Ifit1bl1	210.804	3.78	0.00949658
Gabre	62.7487	2.05773	0.00963801
C430049B03Rik	76.9484	2.67622	0.00965366
Rnd1	243.149	1.04832	0.00965366
Tek	42.653	1.60726	0.00965366
Eif4a3	3145.78	-0.419428	0.010287
4930461G14Rik	22.6996	-5.17959	0.0103698
C1ra	136.83	1.64814	0.0103698
Chst13	19.1139	-3.84614	0.0103698
Cmpk2	822.272	2.82703	0.0103698
Col8a2	115.84	2.27666	0.0103698
F830016B08Rik	44.2975	2.05992	0.0103698
Gm26887	42.4641	1.85548	0.0103698
Igkv1-122	20.8354	-7.36791	0.0103698
Klk1b21	309.915	-4.43015	0.0103698
Krtap17-1	21.9476	4.2741	0.0103698
Ndst2	420.333	0.596018	0.0103698
Rbp4	36.169	1.7249	0.0103698
Rxfp1	56.1146	-1.97309	0.0103698
Snhg9	35.0795	1.63081	0.0103698
Chst15	86.0257	1.09695	0.01039
Shf	28.0743	1.51235	0.0112956
Il5ra	58.5611	-3.12993	0.0114148
Syt17	9.74874	2.61688	0.0119619
2010007H06Rik	13.5212	1.80345	0.0119734
Ighv5-9-1	31.3505	-4.02155	0.0122678
Sntb1	180.71	1.25844	0.0122678
Syt15	9.34125	2.52174	0.0122982
Gm8121	105.211	-0.654527	0.0133656
Mrpl35	745	-0.881734	0.0133656
Snu13	926.073	-0.617715	0.0136428
Ctsw	81.2978	-1.94527	0.0137214
Aebp1	1185.65	1.4967	0.0138991
Cpe	296.354	1.65502	0.014064
Gm7298	98.2709	-3.84474	0.0142595
Ifit1	1869.35	2.85436	0.0142595
Prlh	9.44622	-3.39551	0.0142595
Gm25580	27.3131	2.28499	0.0146089
Tmx1	3533.01	-0.469803	0.0146676
Hoxc6	23.1999	2.63873	0.0149305
Fibin	20.6182	2.32346	0.0157325
Tchh	106.99	1.34754	0.0157325
4930599N23Rik	25.2566	1.67239	0.0158303
Bmp4	64.7421	1.86988	0.0158303
Ifit3	300.876	3.46187	0.0159878
Serping1	3682.7	1.9398	0.0159878
Thbs2	152.397	1.49983	0.0162066
Ighv2-6-8	6.00776	-6.06438	0.0162185
Pcnx2	40.3764	1.58995	0.0162185
Cyp4b1	208.228	2.65377	0.0163192
Gm47019	5.59006	-4.93181	0.0170755
AW551984	60.475	2.23946	0.0173102
Psca	2233.14	3.00148	0.0173102
Adamtsl5	40.6946	1.83801	0.0174424
Gzmf	10.8046	-5.46354	0.0175792
Ptprb	98.8041	1.48247	0.0175828
Adamtsl1	79.0176	1.81743	0.0177989
Lox	157.225	1.38153	0.0177989
Guca2b	803.934	-3.31935	0.0179027
Ccdc33	75.6261	2.68631	0.0179664
B3gnt9	48.2733	1.66311	0.0184095
Foxq1	303.992	1.48356	0.0184095
Ltc4s	31.2236	2.04875	0.0184095
Slc4a9	57.8614	-3.72385	0.0185449
Pik3ip1	305.741	0.868398	0.0188002
Gm43011	38.2742	1.36023	0.0188003
Loxl1	124.097	1.6169	0.0189088
Gm47751	10.3315	-2.87407	0.0190385
Fgfr4	34.3481	-3.73888	0.0199799
Stmn2	15.5533	1.66565	0.0199799
Ltbp2	407.105	3.02683	0.0200668
Gm37419	12.5725	1.53149	0.020096
AA386476	27.4404	1.43091	0.0203317
Tmem255a	35.9851	1.8401	0.0203317
Gm45885	18.6631	2.08098	0.0204036
Lax1	81.9172	-2.73664	0.0204036
Nkain4	46.7119	2.41184	0.0204036
Clca3b	758.045	2.68779	0.0206176
Nsfl1c	1532.54	-0.451038	0.0217325
Ccdc122	14.1928	1.60356	0.0218414
Prf1	48.6761	-2.63501	0.0218414
Homer1	1613.49	-0.777122	0.0222099
Igkv6-17	178.631	-4.32165	0.0222099
Dcn	6566.52	1.63958	0.023138
Gm31651	22.588	-2.29805	0.0233124
Ccdc85a	28.9371	1.98659	0.0241116
Coq4	361.266	-0.632237	0.0241116
Egfl6	3364.43	2.84626	0.0241116
Plxna4	120.268	1.97009	0.0241116
Adra1b	41.1903	1.41158	0.0241269
Cyp51	3194.57	-1.31782	0.0245506
Gm8172	69.8601	-0.795911	0.0261111
Prg4	20.4734	2.21455	0.0261111
Aox4	19.0992	2.67888	0.0262825
Ighv1-63	30.5655	-8.4053	0.0264932
Gm5860	41.2037	1.75969	0.0266845
Wscd1	23.6454	2.07189	0.0277976
AI838599	5.87562	2.35006	0.0280943
Cops4	3363.05	-0.674067	0.0281161
Igkv12-38	24.1717	-8.06683	0.0285118
Timp2	2483.52	1.46862	0.0285118
Frmpd4	8.43802	2.82167	0.028871
Ttc28	78.5113	1.22629	0.028871
Tnni1	5.40128	-2.47144	0.0289765
2610307P16Rik	31.4975	2.11859	0.0291874
Abi3bp	104.446	1.3999	0.0291874
E130317F20Rik	43.7753	1.10878	0.0291874
Fndc7	83.8237	1.03084	0.0291874
Gm28502	10.6541	-3.1989	0.0291874
Ighg2c	1552.02	-2.79542	0.0291874
Usp15	1649.63	-0.375056	0.0291874
Gm16215	24.117	3.26057	0.0294318
Ighv7-1	8.46671	-6.06326	0.0294318
Ppfia3	21.4136	1.38367	0.0295733
Suclg1	3944.2	-0.688722	0.0295733
Chrdl1	28.5827	1.72393	0.0298048
Fam180a	124.614	2.84387	0.0299781
Ly6m	103.359	-3.13379	0.0299781
Adrb1	21.3504	1.57993	0.0302416
D030028A08Rik	149.435	-0.994661	0.0302416
Gjb1	236.731	-1.71508	0.0302416
Gm44777	44.9308	1.37563	0.0302416
Mustn1	20.7651	1.34637	0.0302416
Olfml1	32.9691	2.21213	0.0302416
Sdha	8146.55	-0.474984	0.0302416
Sec11a	3724.88	-0.64079	0.0302416
Hap1	240.523	1.33909	0.0303456
Scube1	54.0076	-2.75854	0.0303456
Thyn1	872.09	-0.570003	0.0303456
Ifit2	199.571	2.28782	0.0305502
Cyp2c23	6.09778	2.89132	0.0305688
4933407K13Rik	64.6622	0.889272	0.0307223
C2	117.253	1.97867	0.0307223
Dpyd	55.1594	1.72152	0.0307223
Ebp	1808.1	-0.71912	0.0307223
Pcdh15	10.4936	3.10951	0.0307223
Peli2	113.609	1.18432	0.0307223
Gm47118	24.0419	0.93967	0.0308751
Igkv14-130	26.0711	-8.1751	0.0308751
Kirrel	31.2008	1.3928	0.031476
Tmem151a	137.266	2.04265	0.031575
Gm43372	21.4199	1.5863	0.0321107
A630072M18Rik	11.3127	1.71072	0.0324613
Pik3c3	1565.13	1.58638	0.0324689
Alg14	809.623	-0.695886	0.0331069
Upk1b	209.993	2.45518	0.0334856
Trdn	23.6526	2.22415	0.0336556
Spcs1	3318.1	-0.675391	0.0338468
Mir100hg	190.364	2.08982	0.0339235
Gm43256	14.1279	1.5385	0.0340198
Gm17494	140.527	0.966513	0.034059
Ddit4l	115.593	-1.26605	0.0341653
4933437G19Rik	17.2903	1.77438	0.0342714
Zfp277	870.775	-0.386913	0.0342714
Gm10782	7.2065	-1.9623	0.0344119
Pifo	17.4764	-1.99294	0.0344119
Jmjd6	1081.79	-0.440791	0.035083
Emb	5656.69	-1.57946	0.0352474
Soga1	46.1881	0.864631	0.0355048
Ly6c2	211.465	-2.58646	0.0356409
Mylip	419.335	1.02137	0.0361779
Gm15614	27.7224	1.76834	0.0367797
Tmem178	73.1475	3.43475	0.0370721
Cmah	308.95	-3.03702	0.0371668
Adamts5	33.8162	1.20512	0.039324
Ifit1bl2	27.248	2.86706	0.039324
Idi1	141.555	-1.69107	0.0407031
Ssb	3459.54	-0.374256	0.0407031
Tmem53	107.344	1.00195	0.0407031
Glrx3	1479.5	-0.498216	0.0407478
Klra4	15.7416	-3.37104	0.0407478
Ralgps2	898.238	0.570787	0.0407478
Gm23037	6.76337	3.30839	0.0413478
Mx2	172.744	1.78541	0.0413478
Prl6a1	122.568	-3.20012	0.0414669
Gm13203	10.3036	1.71563	0.0417045
Ifi27l2b	68.4437	-2.95012	0.0422809
Cybrd1	107.454	2.01669	0.0423343
Fzd1	459.71	1.12983	0.0426975
Adamtsl2	6.15972	-3.14423	0.0429647
Serpina3i	39.1318	2.23281	0.0429647
Ucp2	15634.5	-0.633797	0.0429647
Osbpl1a	1153.87	-1.3554	0.0433555
Cdkl3	69.858	1.15906	0.0441221
Ccdc80	738.937	1.87014	0.0441786
Cct3	6566.49	-0.443989	0.0441786
Ago4	55.8974	0.690061	0.044876
Klra8	6.89712	-5.76765	0.0449634
Klri2	16.1078	-2.93125	0.0449634
Nynrin	66.8293	1.16141	0.0449634
Gm28730	4.43497	5.06354	0.0450017
Gpr89	674.029	-0.649857	0.0450017
Mapk4	62.0524	1.65383	0.0450017
Tecr	5556.84	-0.510153	0.0450292
Ecm2	53.9927	0.986987	0.0452428
Egfl8	6.35656	1.95527	0.0452428
Gm44013	37.2531	1.26636	0.0452428
Slco2b1	126.654	1.57218	0.0456787
Lama4	198.55	1.48007	0.045906
Lss	364.571	-1.04934	0.045906
Rarres1	11.8992	1.73758	0.045906
Rgs9	55.8744	2.57585	0.045906
Fam102b	333.619	0.80617	0.0459954
Mrpl21	945.141	-0.619281	0.0470509
Cct7	7905.96	-0.468299	0.0472922
Aldh1a3	59.5694	1.75786	0.0474627
Mecr	1263.42	-0.846964	0.0474627
Ggt1	269.212	-1.51443	0.0476268
Srgap1	321.407	1.00695	0.0476268
D7Ertd443e	23.8424	1.98183	0.0478705
Mdh1	9117.57	-0.651696	0.0478705
1700019L13Rik	41.8987	1.34068	0.0486203
Atp5g1	3433.63	-0.626593	0.0486203
Bcl2l11	1387.42	0.859269	0.0486203
Trim63	5.10138	3.54097	0.0486203
Alox15	7085.18	1.48722	0.0487062
Farsb	2748.37	-0.524538	0.0487062
Folr1	150.459	-2.34493	0.0487062
Nfasc	48.1274	-2.80265	0.0487062
Fcrl6	12.5496	-3.3887	0.0487697
Tnrc6c	567.349	0.40877	0.0487697
Rgs20	26.4896	-1.88527	0.0495713
Mir351	10.0413	2.62493	0.0496128

## Sheet: HFDstroma_>10%CC3_vs_<10%CC3
Supplemental Data: Table 8. High-fat diet stroma: >10% CC3 vs. <10% CC3
	baseMean	log2FoldChange	padj.IHW
Adamtsl2	165.376	-5.11108	1.27781e-30
Cpe	19073	1.99129	1.67758e-29
Mlana	295.931	6.26998	1.04405e-28
C1qtnf3	20721	2.95465	1.13779e-24
Patj	706.981	2.47904	5.8353e-23
Col3a1	558649	-2.43964	4.00013e-22
Mmp11	25463.2	4.41551	4.50402e-22
Abcg1	668.606	2.09853	5.98782e-22
Ppargc1a	325.895	4.8169	1.33648e-21
Gm45847	123.739	3.95579	1.39569e-18
Arnt2	169.405	2.56841	2.04914e-18
Stra6l	224.735	4.04924	4.47929e-18
Podxl2	1516.84	1.90357	5.91457e-18
Gstt2	1748.54	2.73673	1.47093e-17
Tbx2	358.41	2.20409	2.29096e-17
Gpnmb	11205.7	3.38628	8.77082e-17
Mkx	388.198	2.70384	1.28296e-16
Cacnb4	129.582	4.47934	4.64517e-16
Chchd10	615.806	2.82691	7.95038e-16
Nceh1	1405.69	2.23859	7.95038e-16
Anxa9	143.115	2.60171	1.577e-15
Ociad2	724.661	1.78647	2.83e-15
Sparc	208410	-2.05393	1.1088e-14
Gm6277	53.1324	3.00821	5.56631e-14
Sytl2	1043.45	1.90513	5.56631e-14
Fam124a	1122.86	2.07346	1.05674e-13
Gm47163	319.801	1.65148	1.41529e-13
Icam1	24349.3	1.16619	2.29857e-13
1700028P14Rik	178.035	4.57824	2.33474e-13
Pamr1	14824.8	3.04382	2.88231e-13
Myoc	350.451	4.24186	3.66819e-13
Pawr	1204.09	2.14835	3.93121e-13
Ppfibp2	308.648	2.45216	4.15914e-13
Pacc1	889.993	1.73175	4.21552e-13
C1qtnf6	1144.39	-2.22902	4.75948e-13
Itgbl1	2155.46	2.35905	5.40094e-13
Asb10	81.4306	4.4223	3.49862e-12
Col5a1	36220.2	-2.20653	4.97445e-12
Lag3	149.672	2.5873	5.59972e-12
Angptl2	7999.44	1.53357	9.71372e-12
Itga11	2382.08	1.6511	2.01447e-11
Scn5a	188.617	1.52869	2.32614e-11
Agtr1a	752.865	1.7781	2.45943e-11
Gm36377	24.9522	4.8328	2.52302e-11
Fgf20	39.8842	5.73128	3.37406e-11
Tifa	783.076	1.44954	4.49739e-11
Spon1	41007.3	-2.40103	5.59319e-11
Lratd1	284.487	2.96083	7.26832e-11
Map7	187.385	1.42125	7.26832e-11
Cdh8	24.3669	8.30674	8.57711e-11
Igf1	9661.58	-2.71911	8.57711e-11
Rpsa	3653.37	-1.11029	1.00616e-10
AI854703	62.1605	2.12844	1.02372e-10
Crym	37.1183	2.95382	1.0438e-10
Tnfrsf14	66.2013	-2.43524	1.11108e-10
Mmp27	210.87	2.51764	1.26713e-10
Syngr1	145.689	3.17402	1.26713e-10
Pcsk6	1201.35	1.7979	1.50162e-10
Creb3l1	5155.75	-1.76824	1.56842e-10
Rab3il1	1335.33	1.27602	1.71338e-10
A730020M07Rik	69.0838	2.81507	1.97552e-10
Pard6g	3258.87	1.21547	3.28998e-10
Jazf1	1481.59	-2.29203	4.03669e-10
Ahnak2	785.988	1.85571	4.18995e-10
Dusp2	3825.06	1.17528	4.41856e-10
Tmem44	193.651	2.50046	5.28911e-10
Col1a2	340354	-1.68719	5.45868e-10
Kcnma1	502.037	-1.73348	5.45868e-10
Flywch2	196.765	1.88655	5.48914e-10
Pla2r1	3130.33	1.50935	6.00022e-10
1200007C13Rik	789.304	2.93049	6.46716e-10
Eln	8983.12	-1.9948	1.02425e-09
Pik3ip1	1371.22	2.05714	1.02425e-09
Jup	1543.66	1.5311	1.11221e-09
Tnfrsf23	437.814	-1.64044	1.24013e-09
Syt17	206.845	3.44333	1.3647e-09
Mafb	1757.09	1.22059	1.5045e-09
Col6a3	59930.5	-2.47342	1.67918e-09
Gcnt1	371.106	1.62396	1.92092e-09
Col1a1	353957	-2.01045	2.60299e-09
Umps	1531.36	-2.15289	2.63558e-09
Gdpd1	637.847	1.81084	2.74842e-09
Rnf39	152.85	1.57565	3.73405e-09
Tc2n	485.003	2.01719	4.3824e-09
Ly6c1	3405.25	-1.79653	5.30066e-09
Rragd	420.73	1.5723	5.30066e-09
A530065N20Rik	36.1027	2.99773	5.76677e-09
Pid1	3497.48	1.03766	5.84499e-09
Rab11fip5	1308.03	0.950848	7.5305e-09
Gm16485	633	-3.00804	7.64254e-09
Cpeb1	987.864	1.51694	7.71976e-09
Lvrn	326.839	2.94949	7.71976e-09
Cyp4b1	1136.41	1.54138	9.58837e-09
N4bp2l1	369.92	1.78526	1.06327e-08
Rnase1	106.873	3.54571	1.19318e-08
Lrrc74b	32.4068	3.39251	1.22412e-08
Sfrp4	18074.4	-1.39861	1.26795e-08
Ttc9	306.976	1.31823	1.28655e-08
Acta1	263.811	-2.74028	1.40153e-08
Baiap2	2740.25	-1.28575	1.46617e-08
Cyp2c23	32.6961	3.34573	1.46617e-08
Ypel1	183.193	2.50096	1.58097e-08
Pls1	26.2141	3.64585	1.62223e-08
Bmp4	1052.5	1.57583	1.64224e-08
Cdh12	19.9065	4.48541	1.75946e-08
Cbx7	411.1	1.48432	1.82967e-08
Cd80	489.022	-2.06054	2.18129e-08
Rerg	753.41	1.80958	2.27254e-08
Etv1	754.307	1.63899	2.45524e-08
Zfp521	2153.34	0.929742	2.97137e-08
Myo7a	367.45	1.81265	3.37943e-08
Smco4	247.365	-1.68532	3.51639e-08
Pcdh9	458.124	1.8112	3.53719e-08
Rgs12	526.432	1.1292	3.83722e-08
Plekha6	3149.14	1.46773	3.93429e-08
Rasgrf1	348.178	-2.35751	3.93429e-08
Pi15	2118.62	-2.0534	3.99087e-08
Pparg	362.086	1.88944	3.99087e-08
Mxi1	1678.55	1.03341	4.3088e-08
Ankrd44	715.743	1.27774	4.59094e-08
Sgip1	127.174	1.83883	4.59094e-08
Mfap5	8150.57	-1.73044	4.64582e-08
Fxyd6	4223.7	1.54122	4.66319e-08
Gm16576	83.8781	1.59047	5.2891e-08
Gm42466	91.1589	-2.64844	5.74948e-08
Fgf9	138.177	2.17791	6.02301e-08
Snx9	5464.03	0.928325	6.47549e-08
Raly	4970.65	-2.82989	7.136e-08
Zfp185	311.554	1.98174	7.24985e-08
Galm	213.931	1.27527	8.47775e-08
Chrnb1	525.3	1.18067	9.0315e-08
Vsig10l	161.074	1.24151	9.1271e-08
Zfp146	201.399	-1.2707	9.96139e-08
Slc39a8	833.579	1.73446	1.02726e-07
P2rx7	918.22	1.09548	1.06809e-07
Tnfrsf21	1506.61	1.5324	1.06809e-07
Apold1	5049.49	1.26297	1.14061e-07
Ltf	136.032	3.11394	1.1763e-07
Gm26984	187.402	-2.16551	1.21002e-07
Fndc3a	6425.2	1.17376	1.3617e-07
Fbln7	2862.64	2.42127	1.43515e-07
Zfp346	545.537	1.43691	1.43515e-07
Rpl15	2519.52	-1.12714	1.44695e-07
Gpx8	5414.18	-0.820778	1.51683e-07
Epb41l4a	81.487	1.62424	1.5179e-07
Ablim3	534.594	1.42116	1.60294e-07
Nr3c2	314.583	1.35029	1.63248e-07
Shc2	1234.85	0.862439	1.64578e-07
Duoxa1	36.6565	2.96788	1.74954e-07
Loxl2	1849.78	-2.49145	1.74954e-07
Olfml1	1338.5	2.06107	1.95679e-07
Rian	42.4033	-2.65881	1.95679e-07
Frmpd2	25.3355	3.60538	1.96936e-07
Mfsd6	405.769	1.00998	2.13898e-07
Pard6b	198.689	2.8156	2.13898e-07
Rab27a	516.743	1.83707	2.15232e-07
Msln	950.918	2.72501	2.20744e-07
Npr1	1260.28	1.33158	2.29394e-07
Gstt4	36.5724	2.88852	2.31435e-07
Efna1	949.797	1.26508	2.45196e-07
Col5a2	16414.2	-1.29221	2.76952e-07
Gpr19	283.052	1.55237	2.76952e-07
Comp	300.871	1.54118	2.83317e-07
Emd	879.564	-1.28052	2.83591e-07
Nox4	271.441	1.29517	2.94188e-07
Ppbp	32.3967	6.25306	3.15503e-07
Plac8	2939.34	-1.00915	3.18991e-07
Smagp	251.153	1.42533	3.18991e-07
Creb3l3	53.9597	-2.00854	3.19588e-07
Adra1a	366.633	2.36045	3.22947e-07
Fyb2	500.255	-3.52902	3.31589e-07
Kng2	248.266	2.28776	3.54931e-07
Adgra2	2118.66	-1.5963	3.65715e-07
Chac1	192.333	1.85246	3.65715e-07
Rassf9	159.626	1.51694	3.80847e-07
Mdk	10051.2	1.68859	3.92041e-07
Ppp1r9a	310.814	1.14044	4.07123e-07
Fgf1	685.802	2.02887	4.13606e-07
Tmeff1	301.319	1.44259	4.16086e-07
Prkcz	177.652	1.36794	4.19916e-07
Gm42735	77.7898	-4.63156	4.19927e-07
Ostc	3228.93	-1.43387	4.19927e-07
Atp6v0d2	244.928	2.96453	4.27512e-07
Hsph1	17504.1	-1.25124	4.28095e-07
Odf3b	31.998	2.2964	4.31718e-07
Serpinh1	67630.9	-1.74554	4.75533e-07
Nrep	684.059	1.79367	4.76979e-07
Aldh1l2	946.392	-2.87239	5.06646e-07
Clca3b	25.1702	6.29855	5.12956e-07
Creld2	2581.88	-1.40462	5.21829e-07
Il17re	131.424	1.8517	5.43292e-07
Tmed2	2762.14	-0.83571	5.43292e-07
Gm765	20.0113	3.31037	5.49473e-07
Col6a2	145663	-2.36974	5.5679e-07
Ngf	569.406	1.71467	5.5679e-07
2022-09-04	279.754	1.20427	5.5679e-07
Sgsm1	271.422	1.68337	5.58692e-07
Myo1e	2236.24	1.35882	6.26361e-07
Ssr3	14788.8	-1.18125	6.29526e-07
Rapsn	25.7625	4.02335	6.33216e-07
Ddx4	139.233	-4.03904	6.37334e-07
Il31ra	224.981	-3.57226	6.37334e-07
Trf	2536.57	1.62551	6.37334e-07
Gm13986	38.1713	2.40718	6.41884e-07
Rapgef5	853.165	1.419	6.66476e-07
Myl6	9704.28	-0.811316	6.66944e-07
Itga3	694.128	1.62886	6.84198e-07
Tmem45a	1119.58	-1.75609	6.84198e-07
Enpp3	1931.16	1.52128	6.93168e-07
Fn3k	37.672	2.62159	6.93168e-07
Serpinb8	414.295	1.35591	6.93168e-07
Npm3	138.739	-2.18426	7.45254e-07
Mylip	2419.61	0.869156	7.89629e-07
Amdhd1	20.6217	2.85298	8.62498e-07
Fgf14	36.5067	2.49379	8.62498e-07
Zfp948	1131.07	-0.990006	8.78073e-07
Chst13	423.507	-6.69658	9.18303e-07
Slc24a3	2405.94	1.5742	9.33311e-07
Fgl2	71761	1.38676	9.77408e-07
Clec11a	1884.8	-2.09547	1.00491e-06
Gabrb2	86.4642	-1.96978	1.03971e-06
Rasl11a	592.527	1.54428	1.05763e-06
3300005D01Rik	94.3893	2.93774	1.06312e-06
Slc39a4	187.668	2.27169	1.06312e-06
Egfl7	1026.28	1.17429	1.06889e-06
Gpr137b	514.312	1.47736	1.07566e-06
Jam2	3412.15	1.53066	1.1523e-06
Selenop	17121.5	1.25351	1.20413e-06
Ces1e	11.8031	7.26026	1.22301e-06
Des	16796.1	-1.43807	1.23022e-06
Gm15222	30.7775	2.14645	1.2456e-06
Csrnp3	75.2741	-2.3021	1.2509e-06
Nrp2	2983.65	1.07059	1.28063e-06
Cgref1	410.371	-2.55053	1.33623e-06
Tph1	178.61	2.05763	1.33623e-06
Plcg1	2168.55	0.965509	1.38411e-06
Ninl	575.82	1.08422	1.51451e-06
Prox1	2968.23	1.37742	1.51451e-06
Afap1l1	444.794	1.4761	1.52006e-06
Sqle	1440.79	-2.53466	1.53201e-06
Trp53inp1	1459.59	1.48911	1.54964e-06
Slit2	1264.45	1.43777	1.58042e-06
Lrrn4cl	3605.58	1.78749	1.59226e-06
Igsf9	74.4655	1.84407	1.59848e-06
Dpp4	638.775	2.61671	1.60322e-06
Npl	196.732	1.75176	1.78752e-06
Aatk	91.2646	1.72442	1.78848e-06
Xpnpep2	580.862	1.84185	1.78848e-06
Ak1	1526.97	-2.35787	1.81739e-06
Nfe2l3	59.3568	1.77129	1.81739e-06
Tmem30b	941.956	-2.52228	1.82894e-06
Dixdc1	285.334	1.11805	1.91428e-06
Cd1d1	853.75	1.95854	1.94316e-06
Pla2g2e	36.42	3.09382	2.04023e-06
Crp	38.3142	-3.11648	2.04984e-06
Pcsk5	5497.12	-1.70859	2.04984e-06
Ripply3	55.9603	2.00502	2.04984e-06
Cobl	117.086	1.70227	2.07116e-06
Ftcd	81.3311	-2.70211	2.07116e-06
Tmem268	190.18	1.3837	2.12073e-06
Trhde	243.155	1.79975	2.12073e-06
Rab5c	776.216	-1.42727	2.17437e-06
Foxl2os	550.918	-2.95451	2.29282e-06
2810408A11Rik	78.6767	2.56614	2.35603e-06
Crebrf	1787.78	0.844839	2.44279e-06
Efcab6	21.5584	6.66867	2.46928e-06
Qpct	4209.37	-1.6098	2.5941e-06
Wscd1	89.6002	1.63652	2.5941e-06
Yipf5	2839.37	-1.10042	2.5941e-06
Sytl5	178.05	-2.55391	2.61907e-06
Praf2	444.735	-1.09585	2.63053e-06
Rxfp1	4919.01	-2.02404	2.67595e-06
Chst11	1014.99	-1.78464	2.89765e-06
Smpdl3a	2838.24	1.86696	3.00281e-06
Angpt4	198.827	-3.01765	3.36009e-06
D630030B08Rik	52.9977	-2.5325	3.48346e-06
Mydgf	1847.52	-1.04887	3.50629e-06
Tex11	17.2878	4.98189	3.50629e-06
Fkbp14	3259.33	-2.06563	3.70598e-06
Bcl2	1693.26	0.944593	3.84752e-06
Mmp2	73294.3	1.07531	3.87043e-06
Aph1c	311.499	1.70478	3.96727e-06
Lrrc10b	67.1403	-3.16883	4.0623e-06
Tmem119	7962.62	-1.52502	4.0623e-06
Cldn5	1640.37	1.42464	4.33082e-06
Cnih1	1718.53	-0.840446	4.46146e-06
Gpm6a	2212.06	1.63692	4.53327e-06
Bnc1	243.718	2.831	4.53706e-06
P4ha2	4209.88	-1.7354	4.53706e-06
Vapb	1658.44	-1.11668	4.53706e-06
Tbx1	510.453	1.52272	4.61356e-06
Mageh1	944.274	-0.912495	4.65953e-06
2900026A02Rik	492.504	1.00188	4.86802e-06
Acvr2b	175.929	1.11941	4.86802e-06
Tmed3	5236.43	-1.16171	4.86802e-06
Hspb8	5415.12	-1.11807	5.20492e-06
Nbl1	39214.7	1.18287	5.20492e-06
Kdelr1	3112.89	-1.14915	5.27569e-06
Ripor2	967.798	-2.24045	5.27819e-06
Pgr	4337.44	-2.24984	5.30635e-06
Paqr8	192.49	1.20817	5.44458e-06
Tet1	274.53	1.13632	5.44458e-06
Dtx1	964.897	1.54274	5.86549e-06
Reln	2997.7	1.47644	5.95419e-06
Idi1	48.9799	-2.60902	5.96819e-06
Txnip	8135.24	1.07959	5.97302e-06
Hoxb4	98.6569	1.54777	5.99403e-06
Gm5454	58.8905	2.03538	6.13586e-06
Tmem167	1606.72	-0.923867	6.19947e-06
Cntnap5a	87.0218	2.17247	6.43089e-06
S100a16	3347.87	-0.775858	6.48124e-06
Sgpl1	5422.27	0.797644	6.48124e-06
Limk1	591.73	-1.81468	6.64498e-06
Lyve1	6976.47	1.66977	6.64498e-06
Klhl32	147.206	-1.96607	6.67985e-06
Sox6	86.7485	2.7564	6.69433e-06
Tbata	29.8404	2.44632	6.69433e-06
Ces1d	19727.3	3.0763	6.97444e-06
Apba2	161.058	1.96816	7.085e-06
Dock9	2071.63	1.00131	7.17767e-06
Lrrn4	572.691	2.44213	7.55668e-06
Krt8	286.058	2.09824	7.68485e-06
Loxl4	215.052	0.975585	7.79766e-06
Map2k6	154.32	1.42643	7.90011e-06
Gadd45b	19140.8	1.43344	7.90248e-06
Cers4	660.828	0.814157	8.09515e-06
Manf	3153.06	-1.49191	8.09515e-06
Cfap74	106.242	-1.95959	8.59733e-06
Card10	318.8	1.15187	8.64493e-06
Adgrg3	1105.85	1.30564	8.69756e-06
Ndufa4l2	163.874	-2.04947	8.76335e-06
Marcksl1	7180.22	0.796746	8.98237e-06
Evpl	45.6283	1.79377	9.1136e-06
Tmed1	1104.7	-0.836116	9.1891e-06
Muc16	145.422	2.6558	9.35344e-06
Hvcn1	163.031	1.88493	9.60701e-06
Slfn5	576.145	1.43478	9.98055e-06
Rpl10a	1612.1	-0.754843	1.03429e-05
Appl2	2719.68	1.15105	1.08336e-05
Hc	158.372	2.75866	1.1037e-05
Rps18	2617.48	-0.954844	1.13268e-05
Per2	1505.64	-1.99222	1.15114e-05
Sord	1344.58	1.12331	1.15902e-05
Slc45a3	1169.68	1.30597	1.16551e-05
Il11	114.158	-2.15629	1.18503e-05
Cyp51	1292.25	-2.06222	1.18713e-05
Actg2	8494.4	-1.93848	1.22486e-05
Dap	3239	-1.35993	1.22608e-05
Slc46a1	269.676	-1.14178	1.22608e-05
Tmem136	214.692	1.24686	1.24239e-05
Cyp4a14	15.1	3.86491	1.26301e-05
Fkbp10	6596.83	-1.46646	1.26372e-05
Tmigd1	40.927	2.45851	1.26464e-05
Sgms1	1900.53	1.0576	1.27442e-05
Igf2bp2	501.494	1.4621	1.27973e-05
Tmem151a	254.755	2.19815	1.27973e-05
Emx2	1864.36	-1.09046	1.29306e-05
Pycr1	582.922	-2.60353	1.30554e-05
Tnni2	28.1166	-2.7769	1.32124e-05
Ccn5	85.4689	-3.78872	1.35057e-05
Gstt1	2206.15	1.00693	1.35057e-05
Rpn1	9361.89	-1.46539	1.36145e-05
Idua	678.816	0.867378	1.36199e-05
Ccny	992.567	-0.655527	1.38677e-05
Ckap4	5608.77	-1.42604	1.39188e-05
Gm14461	9.15388	6.89239	1.39858e-05
Rasa3	869.965	1.34542	1.43942e-05
Cavin3	2305.94	-0.887715	1.45668e-05
Vcan	3730.16	-2.03764	1.45806e-05
Thsd1	318.992	1.23416	1.49861e-05
Igf1r	1436.8	0.873454	1.52055e-05
Irf1	5612.05	1.23126	1.52055e-05
Car12	395.872	-2.32841	1.55109e-05
Ctsh	6209.14	-1.24026	1.56631e-05
Rhd	31.0236	-3.0433	1.58656e-05
Fam241b	30.3933	2.0877	1.60505e-05
Kctd12	2344.54	-1.05665	1.60616e-05
Ptgds	21.3925	3.61423	1.69824e-05
Rai14	997.042	0.944273	1.70933e-05
Ntn4	765.827	1.04717	1.71649e-05
Gm16559	77.3427	-3.12361	1.73272e-05
Fxyd5	3484.85	-0.837394	1.74124e-05
Rack1	6492.13	-0.910313	1.74599e-05
Hey1	421.903	1.60362	1.82159e-05
Map4k2	196.254	1.34133	1.84593e-05
Rcn1	7557.94	-1.16107	1.87438e-05
Ufc1	902.158	-0.854829	1.87438e-05
Cst3	26199	1.08315	1.882e-05
Cadm1	949.691	1.22486	1.92638e-05
Eef1b2	2834.8	-0.664294	1.92638e-05
Sh3tc1	336.924	1.17176	1.92638e-05
Abtb1	349.896	1.06854	1.94303e-05
Vdac1	2609.99	-1.01644	1.95891e-05
Cxadr	208.223	1.39966	2.02842e-05
Epha2	469.58	0.911987	2.02842e-05
Ms4a4d	6821.11	2.02644	2.02842e-05
Chid1	802.531	-0.981835	2.03226e-05
Arsi	361.081	-1.94706	2.03892e-05
Pla2g15	1255.03	0.936695	2.04553e-05
Gucy1a1	2099.56	1.36089	2.07367e-05
Mmp14	54567.5	1.00087	2.07367e-05
Rpl3	3729.76	-0.818585	2.07367e-05
Ctns	548.449	1.19215	2.08002e-05
Ripor3	427.96	1.31472	2.10054e-05
Krt18	634.87	2.56368	2.16916e-05
Atp8a1	7538.72	-3.84907	2.19502e-05
Rpl4	19577.8	-0.705004	2.19502e-05
Rnf19b	5497.33	0.828836	2.21252e-05
Alpk2	26.666	2.95425	2.2291e-05
Bzw2	2884.08	-1.05137	2.23791e-05
Csnk2a1	641.547	-0.82354	2.23791e-05
Ggt1	21.3675	3.14451	2.23791e-05
Cd248	13738.6	-1.92667	2.25907e-05
Fndc1	7198.5	1.11658	2.28773e-05
Gm867	25.2913	3.06138	2.31169e-05
Slc22a14	21.8813	4.44394	2.31169e-05
Slc6a7	48.6745	2.46329	2.31169e-05
Srprb	1715.6	-1.26286	2.31169e-05
Kif1a	419.887	1.28588	2.31389e-05
Itga5	7810.13	-1.02	2.39069e-05
Rspo3	717.993	1.48285	2.393e-05
Ackr3	14052	-2.1361	2.39796e-05
F11r	1519.74	1.42725	2.42582e-05
Hmcn2	4591.52	1.27388	2.42582e-05
Plod2	7966.51	-1.54758	2.42582e-05
Zfp386	394.395	0.961039	2.45296e-05
Maml3	672.352	1.14055	2.48434e-05
Carmil3	65.3192	1.58469	2.51239e-05
Ldb2	2394.79	0.859992	2.51239e-05
Celsr1	193.941	1.3818	2.52867e-05
Krt7	338.033	2.37225	2.55192e-05
Clvs2	411.24	-0.953004	2.57468e-05
Cobll1	630.578	1.52218	2.62772e-05
Rorb	953.468	-2.39904	2.62772e-05
Swi5	3940.05	-1.13861	2.70128e-05
Gm10790	24.5841	2.18297	2.71166e-05
Fzd6	74.9123	1.67935	2.74915e-05
Cep70	167.047	1.1372	2.75162e-05
Gpr153	3841.69	-1.37414	2.76582e-05
Eef1g	2827.42	-0.971448	2.76756e-05
Nqo1	284.19	1.26569	2.77732e-05
Txndc16	1641.17	1.29141	2.78601e-05
Tmed9	7551.43	-1.37211	2.79159e-05
Eef1a2	13.0406	4.04175	2.82085e-05
Hspa4	4396.81	-0.813885	2.82085e-05
Elovl6	575.593	-1.52078	2.82394e-05
P3h4	1955.23	-1.19932	2.89352e-05
Tmem35a	173.866	1.85476	2.91363e-05
Cpne2	1060.85	0.964667	2.93345e-05
Zbtb24	269.914	0.879257	3.00274e-05
Crabp1	212.931	-2.80248	3.00756e-05
Pnpla7	667.198	1.30501	3.04999e-05
Vkorc1	128.915	-1.23158	3.07222e-05
Ggcx	796.345	-1.14888	3.11152e-05
1110032F04Rik	42.6252	1.79463	3.15277e-05
Atp1a1	6031.67	-1.29881	3.15277e-05
Arhgef37	16.7127	3.20686	3.17625e-05
Duox2	190.643	1.64096	3.2096e-05
Tmem39a	2218.44	-1.2137	3.2096e-05
Podxl	1432.97	1.06304	3.32352e-05
Plxdc1	492.003	1.81342	3.32836e-05
Lmcd1	840.969	1.37164	3.35464e-05
Plxdc2	9795.88	1.10554	3.35464e-05
Hap1	42.9289	1.97682	3.39287e-05
Plp2	787.316	-1.00074	3.39287e-05
Adamts3	314.877	-1.54708	3.44762e-05
Grap	396.021	1.51094	3.47392e-05
Meox1	234.463	1.00535	3.49205e-05
Maged2	4815.42	-1.46046	3.54039e-05
Mpped2	18.9019	2.63	3.54039e-05
Dcbld2	3646.49	-1.52174	3.55202e-05
Tpm2	13715.8	-1.41109	3.55202e-05
Zdhhc9	1140.67	-1.12704	3.55202e-05
Fam180a	1435.77	2.28085	3.55693e-05
Jmjd1c	5649.7	0.626811	3.58771e-05
Klf7	2276.65	0.752419	3.59794e-05
Tmem97	473.623	-1.80379	3.62387e-05
Dmtn	241.113	0.948925	3.70453e-05
Art5	109.023	3.01962	3.75877e-05
Selenos	3025.78	-1.39338	3.75877e-05
Brinp1	46.9015	1.86278	3.87328e-05
Prr7	97.655	-1.85865	3.90065e-05
Ccm2l	171.633	1.3215	3.93265e-05
Snx1	3510.26	-0.876376	3.94537e-05
Prrt4	87.9383	1.21462	3.94619e-05
Cnnm3	394.791	1.0017	3.99618e-05
Errfi1	58028.9	-1.31781	4.07932e-05
Selenbp1	1072.98	1.40619	4.07932e-05
Rcn3	13296.9	-1.35577	4.13016e-05
Ndrg4	1589.38	-1.08517	4.15013e-05
Lpl	12822.2	1.03929	4.15674e-05
Ssr4	2061.61	-1.15755	4.22834e-05
Rpl12	1564.27	-0.988194	4.30124e-05
Slc27a1	1368.76	1.151	4.31265e-05
Osbp2	1057.86	1.49216	4.31311e-05
Ccnjl	42.944	1.6818	4.32965e-05
Baiap2l2	27.7265	2.19852	4.33016e-05
Cnksr3	1002.26	0.841636	4.37936e-05
Bcr	4023.43	0.949751	4.41981e-05
Cnr1	42.8864	3.17988	4.49028e-05
Asap3	625.373	1.22729	4.77337e-05
Stab1	2990.73	1.2734	4.85692e-05
Eepd1	228.361	0.958203	4.8894e-05
Prdx5	1795.78	-0.944798	4.95662e-05
Vsig10	660.196	0.9857	4.95662e-05
Ergic1	3683.76	-1.34776	5.05392e-05
Ccl11	4388.68	-2.38028	5.06049e-05
Cd24a	1935.35	1.33065	5.06049e-05
Cmpk1	1522.76	-0.805831	5.06049e-05
Cys1	462.972	1.30288	5.14095e-05
Vapa	10970.8	-0.954405	5.26105e-05
Cgn	86.0709	2.26301	5.2794e-05
Rpp25	113.789	1.87357	5.2794e-05
Tspan10	8.3116	6.75732	5.31953e-05
Aloxe3	39.5403	1.71323	5.51032e-05
Zfp469	501.568	-1.6639	5.51032e-05
Abca1	7591.39	1.36314	5.56355e-05
Col6a1	178217	-1.77675	5.56355e-05
Gspt1	2686.86	-0.880024	5.6531e-05
Wdr81	356.848	0.932138	5.66143e-05
Klhl24	3246.6	1.11346	5.68539e-05
Blnk	42.2068	1.79893	5.71653e-05
Sec22b	2988.68	-0.925876	5.76916e-05
Synpr	41.8903	2.8271	5.76916e-05
Mmrn1	12348.5	1.17271	5.88292e-05
4833422C13Rik	82.3354	1.42141	5.99459e-05
Podn	549.775	1.15003	6.13739e-05
Ccdc85a	112.205	2.31828	6.18608e-05
Sash1	678.353	0.993854	6.18608e-05
Zscan26	159.734	1.25108	6.24203e-05
Chst15	624.878	0.891565	6.24521e-05
Col27a1	548.764	-1.4862	6.32939e-05
Dlc1	1194.2	-0.69537	6.33142e-05
Pced1b	106.276	1.04548	6.33142e-05
Il7	340.283	1.08388	6.37393e-05
Krt19	594.755	2.27338	6.44222e-05
Cbx2	139.308	1.25145	6.46305e-05
Chp2	209.203	1.55405	6.46305e-05
Cpm	341.867	1.45785	6.46305e-05
Ror2	1872.44	-1.98566	6.48753e-05
Cdr2	1180.37	-1.2572	6.53144e-05
Zfp691	157.142	1.11079	6.53144e-05
Unc45bos	28.9954	2.26937	6.757e-05
Dusp26	49.0568	2.21892	6.76195e-05
Peg10	170.083	-1.30688	6.83551e-05
Tnfaip8l3	1051.65	-1.96613	6.83551e-05
B3gnt8	219.157	-1.54726	6.97622e-05
Tprgl	4642.91	0.663433	7.04679e-05
Atp5g1	1241.72	-1.2912	7.09517e-05
Mrpl17	819.242	-0.947019	7.09517e-05
Bdh2	1071.08	1.2371	7.10163e-05
Slc12a7	739.491	1.02727	7.12009e-05
Rps18-ps5	168.689	-1.02378	7.20451e-05
Gpr83	2867.58	-7.49863	7.30076e-05
Gapdh	5864.36	-0.99767	7.33749e-05
Lbh	486.898	1.16504	7.39923e-05
Sh3gl3	540.619	1.39557	7.45311e-05
Eef1akmt3	40.626	-2.62337	7.50501e-05
Rnase4	15585	1.33332	7.52716e-05
Ly6a	7621.19	-1.47426	7.74937e-05
Atp1b1	586.494	1.11006	8.14884e-05
Thumpd2	133.082	0.959493	8.14884e-05
Mirg	65.3575	-1.64716	8.15261e-05
Erbin	3210.24	0.555933	8.20605e-05
Uxs1	678.225	-0.913802	8.20605e-05
Nat8f3	119.073	1.30193	8.23899e-05
Kdr	2452.21	0.935324	8.24237e-05
Rab3b	34.7079	3.28199	8.24237e-05
Synj2	982.904	1.04634	8.24237e-05
Rpl3-ps1	1184.21	-0.791753	8.2772e-05
Sv2c	47.2746	-2.60162	8.36217e-05
Tns3	546.804	1.3121	8.42937e-05
Cyb5r2	15.2929	3.17969	8.43393e-05
Srm	3196.68	-2.01799	8.43393e-05
Serac1	178.867	1.02764	8.68617e-05
Vipr2	639.678	1.93255	8.77743e-05
Upk3b	1259.53	2.34437	8.79971e-05
Gm43101	19.6981	-3.59462	8.92342e-05
Vegfc	533.491	1.04456	8.98454e-05
Adh7	1037.37	-2.58171	8.98808e-05
Mthfd2	378.328	-2.37427	8.98808e-05
Dll4	384.702	1.35108	8.99672e-05
Aff2	313.263	-2.0067	8.9975e-05
Agtr2	1296.71	-2.32803	9.08791e-05
Cbfa2t3	424.061	1.35288	9.16443e-05
Stmn1	241.073	1.24106	9.16443e-05
Dmp1	21.2994	2.9033	9.27373e-05
Stt3a	6560.3	-0.99821	9.27373e-05
Gli2	858.444	-1.18516	9.34875e-05
Slc38a1	2315.66	-0.597216	9.52702e-05
Kank3	788.252	1.03782	9.56815e-05
Birc3	4395.21	0.871509	9.75487e-05
Edem1	3754.82	-0.867749	9.75487e-05
Gm5084	301.364	1.9199	9.75487e-05
Exoc6	475.39	0.978863	9.80442e-05
Nrk	1321.84	-4.64072	9.80442e-05
Adamts19	1111.13	-1.27185	9.90418e-05
Tgfbi	3325.63	1.63829	9.94772e-05
Wipf3	133.97	1.19756	0.00010006
Ifnlr1	103.321	1.40799	0.00010023
Stip1	4236.89	-0.825431	0.000100295
Megf6	526.789	1.91648	0.000101115
Gm15829	24.5315	-2.76527	0.000103463
Socs3	40615.8	1.45323	0.000103639
Pknox2	2747.52	-1.0277	0.000105002
Bst2	2784.77	-1.80479	0.00010676
Micall1	856.602	-1.19158	0.000106807
Ipo4	846.676	-1.35559	0.000106947
Tmem204	998.324	1.13124	0.00010967
Rnasel	444.458	1.46995	0.000111776
Tk2	331.985	0.85782	0.000111776
C1galt1c1	595.69	-1.00292	0.000111928
2810410L24Rik	44.3159	1.55881	0.000113728
Kifc2	257.654	1.191	0.000114308
Serp1	9671.33	-1.37327	0.000115805
Ccnd2	2526.72	-0.707717	0.000117773
Tril	1581.36	1.61147	0.000118182
Adamts14	576.154	-1.4753	0.00011907
Tal1	98.399	1.38922	0.000119504
Il15ra	650.152	-1.18773	0.000119732
Fam107b	4879.42	-0.708946	0.000120423
Rps4x	3786.71	-0.796496	0.000124558
Casp2	572.249	0.643746	0.000125228
Tnfaip8l1	175.359	1.25674	0.000125989
Lsr	74.8845	1.79968	0.000126213
Ago4	160.803	1.14772	0.000126556
Adamts7	872.909	1.12704	0.000128858
Rasgrf2	140.754	1.2311	0.000129856
Amigo2	161.318	1.01973	0.00013222
Slc6a4	157.252	1.54994	0.000133297
Anxa2	19196.7	-1.38916	0.000137147
Ptpn5	4072.03	-4.65635	0.000138477
Amigo3	70.7936	-1.51524	0.000138516
Pros1	10778.5	0.929793	0.0001393
Uqcc2	741.492	-1.04093	0.0001393
Kcnd1	188.582	-1.22874	0.000140331
Morf4l2	8628.06	-1.11499	0.000141205
Pip5k1a	1741.11	-0.762233	0.000142524
Creb5	4387.39	-1.2286	0.000142827
Rassf10	97.0199	1.37914	0.000142827
Grina	4018.92	0.738536	0.000144809
Csrnp2	467.734	1.08579	0.000144919
Ticam1	366.2	-1.10655	0.000144943
Hdlbp	10423.1	-1.08135	0.000145129
Oas2	54.9277	-2.75711	0.000145527
Rpl10	5707.03	-0.881288	0.000145852
Gimap5	296.892	0.956407	0.000147292
Stk11	899.318	-1.27447	0.000147292
Ubfd1	2109.54	-1.01012	0.000148036
Dnajc28	55.3354	1.66393	0.000148632
Duox1	25.9755	2.01637	0.000148876
Meg3	176.689	-1.26635	0.000151863
Nucb2	1808.06	-1.14669	0.000151863
Cyp1a1	155.706	2.29106	0.00015346
Scn3a	234.698	1.40479	0.00015346
Slc22a3	172.886	1.70665	0.000153551
Klhl4	1476.14	0.952102	0.000155604
Eno1	3030.33	-0.922077	0.000155922
Bmx	101.63	1.6014	0.000155929
Cd34	24596.8	-1.30949	0.000156587
Ildr2	172.558	1.60258	0.000157318
Minar2	49.1714	-1.94551	0.000158489
Zfp365	163.024	-0.976703	0.000158489
Nat14	141.806	-1.08816	0.000161686
Dbh	16.4656	-6.29499	0.000165528
Zfp2	124.255	1.0683	0.000165528
Myct1	925.875	1.34563	0.000165583
Arrdc1	445.469	0.809281	0.000166278
Zfp606	166.331	0.884145	0.000166278
Ctnnb1	6417.65	0.625811	0.000167207
Prtg	178.524	1.61352	0.000169987
Hs3st1	643.566	1.40979	0.000170745
Cyp4a10	19.0569	3.21475	0.000171755
Cysltr2	68.9544	-1.6536	0.000171755
Slc7a8	2645.61	-1.34959	0.000171814
Gm13394	1314.81	-1.01169	0.000172126
Yif1a	1392.24	-1.18893	0.000173402
Lama3	182.066	1.76239	0.000174289
Golt1b	2253.31	-1.31477	0.000174365
Stk26	409.916	1.58122	0.000176575
Lta4h	2810.94	0.797782	0.000177102
Draxin	58.0398	-2.31221	0.000179766
Col15a1	10103.5	-1.37622	0.000179994
P4ha1	6333.78	-0.969293	0.000180528
Pfn1	14533.8	-0.964398	0.000180528
Tpcn1	422.536	0.746566	0.000180528
B3gnt7	43.7748	2.29808	0.000180976
Tmem191c	74.7786	1.36533	0.000180976
Hoxc9	34.8846	2.24476	0.000182256
Rpl7a	2512.11	-0.792794	0.000182723
Unc13b	317.474	0.977255	0.00018346
Kdelr2	5477.34	-1.33258	0.000184866
Ccdc117	3133.97	-1.11969	0.000188262
Haus4	751.693	1.46035	0.000193074
Flt4	3416.59	1.12715	0.000193297
Rhov	50.8379	1.77286	0.000196928
Hecw2	405.431	0.848304	0.000200427
Srgn	9253.87	-0.94688	0.000202611
Uspl1	1426.28	-0.92482	0.000202611
Klk8	50.1597	1.46452	0.000203039
Ctsf	3247.38	1.29796	0.000205275
Sec24d	7794.54	-1.07137	0.000205499
Cd320	914.867	-1.54202	0.000207472
Nr1h4	41.7447	2.17428	0.000210648
Stx4a	1288.2	-0.745619	0.000210648
Hmbs	610.341	-0.728047	0.000210679
Lrrn3	460.659	-1.67317	0.000214423
Pde5a	2146.21	1.41092	0.000214924
P3h1	1958.57	-1.30408	0.00021607
Smoc1	1683.65	-1.77361	0.000216799
Tbc1d8	830.817	1.37987	0.000216853
Gpr137b-ps	399.076	1.07806	0.000217628
Rtl4	79.8945	-3.45933	0.000219393
Bag2	860.822	-1.15528	0.000221138
L3mbtl3	477.136	0.688986	0.000227217
Ablim2	174.598	1.27039	0.000227705
Galnt13	391.628	-3.82501	0.000229017
Cldnd1	3801.77	-0.643652	0.000231668
Fos	121245	0.840166	0.000231668
Neil2	44.9215	2.65856	0.000236844
Cnksr2	96.5032	1.42938	0.00024863
Avpi1	680.108	0.764389	0.00025018
Tpm1	18767.2	-0.796586	0.000252187
Gm11223	117.69	1.28776	0.000252703
Slc35a2	1351.12	-0.974452	0.00025512
Nhlrc3	331.731	0.777694	0.00025862
Vps13c	688.756	0.85782	0.000260906
Olfr1372-ps1	210.978	1.2462	0.000260931
Rpl9	2960.74	-0.664033	0.000260931
Slc18b1	521.288	-0.835403	0.000261457
Mtus1	1803.45	0.927541	0.000265223
Il11ra1	1616.55	-0.885119	0.000268662
Gm16118	101.066	1.70918	0.00027014
Kdelr3	4289.03	-1.53884	0.000272082
Pgm2l1	172.922	0.961699	0.00027572
Prrx2	909.704	-1.43767	0.000275968
Pabpc1	9265.25	-0.610096	0.000282282
Timm17b	596.227	-0.854166	0.000284315
Mcts1	1042.35	-0.758422	0.000285009
Nudcd2	692.607	-1.05667	0.000285009
Mgll	435.676	1.11966	0.000287482
Slc25a39	3982.37	-0.975259	0.000287908
Zfp473	134.445	1.22467	0.00028952
Cdc42ep3	802.57	1.14974	0.000292485
Sparcl1	84568.8	0.959613	0.000293856
Tspan31	2753.96	-0.697192	0.000294702
Parp8	578.707	0.745543	0.000294809
Plppr3	1610.12	1.46013	0.000294809
Wdsub1	1146.18	0.824463	0.000313218
Ldlr	1834.74	-1.87367	0.000313568
Bet1	967.087	-0.660819	0.000313842
Fibin	2190.14	1.21851	0.000316079
Ptrh1	60.0417	-1.44229	0.000317006
Snx33	578.503	0.824962	0.00032314
Tbc1d8b	752.505	-1.16175	0.00032314
Tead2	774.751	0.772655	0.00032314
Mblac2	110.705	1.0902	0.000325126
Cisd3	206.883	-1.06242	0.000325717
Maff	4263.57	0.899495	0.000330441
Ipo5	2885.01	-0.830728	0.000331653
Fgd6	347.02	1.00824	0.000334026
Pemt	105.731	-1.35236	0.000334026
Casr	44.5084	2.1006	0.000335201
Dcakd	919.367	-0.717981	0.000341371
Fam43a	1172.93	1.0665	0.000344016
Abcd2	95.9745	1.0923	0.000348579
Eya1	170.337	-0.902656	0.000352189
Surf4	11858.3	-1.20935	0.000354447
Sigirr	197.265	1.23786	0.000354767
Psat1	348.887	-1.77731	0.000355721
Tmem71	82.1582	1.3026	0.000356855
Cdh13	1839.69	1.42758	0.000357473
Cavin2	5874.69	1.24433	0.000357852
Xdh	7252.64	1.10441	0.000358131
Ston2	603.724	0.921808	0.000360608
Ablim1	3826.86	1.02388	0.000362504
Fmo5	240.461	1.32216	0.000364385
Mylk3	48.803	1.93266	0.000365289
Tlr2	731.548	0.845784	0.000367392
Foxc1	430.506	1.10878	0.000368783
Gm48273	19.4234	-3.97457	0.000377896
Slc16a2	6139.13	-1.3168	0.000377896
Mlec	3001.17	-1.2546	0.00037853
P4ha3	1699.55	-2.40941	0.000380617
Gm28512	12.5101	3.57135	0.000381381
Ddit4l	10213.2	-3.7526	0.000383371
Gm37844	52.3929	1.58387	0.00039552
Eif4e	4133.19	-0.702031	0.00039626
Kcnk5	1943.11	-1.15998	0.000400483
Bco1	18.848	-3.69779	0.00040224
Hmcn1	911.026	1.57492	0.000405593
Ms4a2	95.0468	1.63744	0.000405593
Serinc5	1374.92	0.745389	0.000405593
Gimap6	1969.8	0.858276	0.000409372
Eef1akmt1	210.946	-0.74848	0.000418903
Mettl18	76.2636	1.60889	0.000422876
Gm19253	13.2082	3.06354	0.000423001
Ube2g2	1505.34	-1.15945	0.000425092
Fkbp11	1032.66	-2.01202	0.000427719
Neurl3	1483.66	1.17911	0.00042907
Plat	15836.7	0.789125	0.00043046
Pycrl	545.292	-0.800246	0.000431417
Rpl13a	188.184	-0.958831	0.000431417
Tmem100	1603.51	-1.80971	0.000431417
Zfp9	1180.3	-1.1717	0.000431417
Epha4	170.515	0.936492	0.000436003
Gucy1b1	781.641	0.829999	0.000436675
Greb1l	558.255	0.846032	0.000437271
Thyn1	634.359	-1.39067	0.000437271
Tpm4	15142.5	-0.739755	0.000441863
Slc16a9	484.635	1.30494	0.000442341
Chil3	88.5359	-2.90797	0.000449965
Grin2d	302.311	-1.01068	0.000453851
Gm6733	76.1488	-1.3024	0.00046117
Sort1	659.174	1.23789	0.00046117
Ctsk	11132.9	1.09151	0.000466294
Gm10069	38.7713	-1.50049	0.000466294
Rps5	7156.66	-0.74377	0.000466294
Patz1	246.591	0.909075	0.000468338
Slco2b1	587.306	1.39613	0.000470336
Stard8	218.962	0.977264	0.000470336
Shisa3	95.4524	1.57145	0.000474091
Rps3	11062.7	-0.73876	0.000480131
Glb1	1130.26	1.05119	0.000481195
Pcnx2	111.657	1.88006	0.000483747
Dcc	53.9048	2.61285	0.000484089
Ntn1	1920.88	1.08842	0.000487668
Arhgef15	311.415	1.05011	0.000490616
Angpt2	1302.96	1.23601	0.000496126
Hyou1	2956.64	-1.25805	0.000504218
Rftn1	696.293	0.889322	0.000504218
Spry1	3631.69	1.27753	0.000504218
Lipe	256.603	0.925384	0.00050578
Wwp2	1084.24	0.60532	0.000519201
Zbtb49	142.522	0.913396	0.000530149
Derl3	91.8859	1.84076	0.00053048
Ctsa	7581.12	0.776673	0.000530788
Isoc1	4484.66	-0.875681	0.00054035
Dnajc25	509.888	-1.01531	0.000543634
Tcp11x2	9.83774	4.90704	0.000543634
Ifit2	567.043	1.1613	0.000543778
Rplp0	13015.6	-0.84108	0.000544196
Gpx7	1058.2	-0.927276	0.000548352
Gm12248	2488.01	-6.40127	0.000553133
Ebf3	108.875	1.09936	0.000554506
Slc25a27	279.508	1.42461	0.000554766
Ssr2	4747.95	-1.07156	0.000555019
Hpse	399.026	-1.65799	0.00056359
Inpp4b	628.567	0.931837	0.00056913
Rapgef3	143.943	1.44587	0.00056913
Rimkla	16.8983	2.42481	0.00057112
Nmb	127.192	1.7258	0.000572106
Plekhg5	277.816	0.932865	0.000578606
Stn1	591.828	0.581084	0.000579682
Tmem98	1712.68	1.13037	0.000580294
Sytl3	195.395	1.77702	0.000584479
Map1a	796.651	-1.30083	0.000588897
Prkce	809.735	-0.993039	0.000590054
Gatd3a	711.146	-1.0358	0.000603286
Tmco4	338.68	0.753929	0.000603286
Abcc9	287.42	1.2948	0.000607278
Rnf167	1415.06	0.563162	0.000607278
Srebf2	2748.65	-1.21954	0.00061133
Kmt5a	1524.37	-0.894281	0.000616921
Stap2	169.703	1.25488	0.000620098
Smarca2	5253.63	0.807201	0.000625405
Sox4	16921.2	1.16675	0.000625405
Il1r2	332.942	-1.74859	0.000627957
Mroh1	952.373	0.740416	0.000627957
Rgs16	2052.5	1.23826	0.00063169
Zfp316	174.486	0.930132	0.000632856
Peli3	78.9299	1.19229	0.000637917
Slitrk3	600.176	-2.32	0.000637917
Als2cl	123.064	1.34158	0.000638101
Unc93a2	10.6258	3.71638	0.000642915
Zfp637	492.057	0.856363	0.000643656
Homer3	344.39	0.842616	0.000650269
Met	551.899	1.46064	0.000650269
Irf6	72.7319	1.45261	0.000652024
Tchh	252.003	0.867707	0.000652053
Actr2	3592.74	-0.603301	0.000655911
Sap130	745.369	-0.699184	0.000660428
Ptpre	290.731	1.18318	0.000666532
Uts2	206.127	-6.58164	0.000666834
Cisd1	527.45	-0.775096	0.000670225
BC024063	49.813	1.26824	0.000674393
Krt23	20.2563	3.41928	0.000674708
Ushbp1	520.841	1.5431	0.000675976
Ednra	2574.68	-0.933274	0.000676241
Dusp23	92.4342	-1.0646	0.00067804
Hapln4	35.5054	-1.84576	0.00067997
Snhg11	47.7308	2.69413	0.000685677
Hs1bp3	235.317	0.730232	0.000689712
Kcnq4	389.762	0.761586	0.000689723
Slc33a1	476.604	-0.805664	0.000695372
Erg28	547.402	-0.664049	0.000696806
Gm43102	16.7275	-4.80293	0.000697141
Plpp5	1567.34	-1.04337	0.000700715
Gm11662	31.3644	-3.30441	0.000710591
Calml4	542.491	-1.13538	0.000721582
Coro6	55.9528	1.68443	0.000725056
Htr2b	502.772	1.182	0.000725229
Itpr1	1742.54	0.658374	0.000730811
Vpreb3	19.5497	2.06423	0.000731584
Fam76b	626.628	0.656161	0.000737942
Tgif1	3716.67	0.575516	0.000738877
Egfl6	70.2917	1.94085	0.000741333
Rad23b	1663.76	-0.761231	0.000743955
Ssr1	7385.24	-1.15054	0.000745165
Dhx58os	69.9688	1.3973	0.000773941
Slc31a1	2058.18	-0.8075	0.000783981
Slc2a12	1380.27	-1.60601	0.000784182
Zxdc	2464.54	-2.00778	0.000784628
Calu	28912.6	-1.10235	0.000785665
Gm39458	8.85244	5.35723	0.000791101
Akap12	9770.96	1.09402	0.000791111
Ptpn14	936.389	1.00679	0.000792749
Ipp	161.18	1.00995	0.000796638
Nat8f7	21.1333	2.312	0.0007978
Mycbp	200.99	-1.02582	0.000803106
Skap2	526.157	0.911235	0.000803249
Zfp229	74.3556	1.04829	0.000803249
Lmo2	1083.59	1.09113	0.000805307
Enpp5	1449.36	1.18804	0.000809483
Dnmt3l	65.5295	-1.55235	0.000812313
Upk1b	399.349	2.00073	0.000812313
Gm44220	49.1169	1.32495	0.000813973
Naglu	3912.4	1.20484	0.000813973
Rtn1	271.003	1.02644	0.000813973
Btbd8	123.846	1.01568	0.000823322
Chsy1	2160.39	-1.58123	0.000835822
Rasgrp3	575.8	1.30465	0.000837137
Prdm1	2644.38	-1.73459	0.000840668
Polr1a	554.163	-0.732765	0.00084536
Dtd1	886.634	1.051	0.000849305
Emilin2	6341.16	-0.986585	0.000852588
Gm5525	59.369	-1.17124	0.000852588
Lrrc1	458.877	1.07912	0.000855
Cdkl1	54.3983	1.71106	0.000855008
Gm45895	5.79531	6.23323	0.000855008
Ifi27l2a	1514.17	-2.06292	0.000855008
Mmp19	5114.27	-1.49864	0.00087011
Olfm1	3225.87	0.724166	0.00088766
Tspan12	326.069	1.01297	0.00088766
5930403N24Rik	69.1327	1.09819	0.000888447
Cmklr1	190.874	-1.80872	0.000888447
Gm13446	14.0009	-2.8692	0.000888447
Opn3	89.4497	-1.06448	0.000888447
Sdhb	3581.3	-0.871485	0.000888447
Aass	23.2034	2.25682	0.000889731
Lrrc8d	333.431	0.66556	0.000905905
Sec61b	1802.21	-1.4968	0.000924265
Tspan8	43.8004	1.67606	0.000928237
Tspan1	21.4671	4.59968	0.000931995
Cope	3426.36	-0.960436	0.000932067
Cckar	41.8911	-3.90099	0.000947379
Ap1s1	928.84	-0.802278	0.000950349
Tmem176b	4507.97	0.786698	0.000950349
Mcoln3	21.4142	2.27726	0.000963978
Msmo1	667.867	-1.87384	0.000967421
Ier5l	1946.59	1.23104	0.000970717
Aldh7a1	2427.21	-1.03335	0.00097363
Arl6ip1	2434.41	0.825916	0.00097363
Ephb4	1459.98	0.665132	0.00097363
Mettl1	382.879	-1.26159	0.00097363
Pik3c3	542.375	0.616387	0.00097363
Aplp2	19320.6	0.686438	0.00097615
Rps12	1265.77	-0.814332	0.00097615
Rpsa-ps2	67.9959	-1.1777	0.000978821
Mrpl14	308.966	-0.772123	0.000980547
St3gal1	1200.13	-1.08602	0.000980986
Ppif	455.566	-0.923435	0.000997548
Btaf1	1638.28	-0.764653	0.000999166
Mfsd14a	1328.23	-0.833511	0.00100156
Col16a1	13825.8	-1.22954	0.00101008
Gm29101	164.23	-1.65196	0.00101083
Zdbf2	92.568	1.73461	0.00101422
Mzt2	1109.75	1.57247	0.00101978
Ppa1	1324.09	-1.74248	0.00102269
Cdc42ep5	792.723	-0.795359	0.00103775
Mmadhc	1313.33	-0.574842	0.00104976
Gadd45a	2453.23	0.870773	0.00106722
Dlg2	126.205	-0.91926	0.00106723
Hexa	4434.95	1.04829	0.00107284
Prrc1	2237.19	-1.00558	0.00108048
Gcsh	869.856	-0.817662	0.0010814
Prr15l	20.9129	2.08291	0.0010814
Shb	1180.37	0.891604	0.00110532
Atm	400.285	0.714215	0.00111203
Hsd11b2	8734.8	-4.24865	0.00111203
Rorc	126.984	1.4168	0.00112237
Fam83h	43.4802	1.36023	0.00112395
Tacc1	6673.92	-0.779108	0.00113147
Lix1	91.8136	1.45721	0.00113265
Rnf24	1023.71	-1.01092	0.00114412
Lrrc59	5395.75	-1.36186	0.0011514
Stx3	965.892	0.750862	0.0011541
Mgp	23631.9	1.25776	0.00115667
Hoxd11	670.631	-1.08781	0.00118431
BC037032	54.3899	1.15384	0.00119293
Twnk	499.142	-1.19251	0.00119946
Txndc5	15606.7	-1.17693	0.00119946
Plppr2	400.353	-1.1393	0.00120721
Sardh	869.517	-0.991366	0.00120934
Dnajb4	6440.9	-0.592424	0.0012172
Hand2os1	533.64	-1.96878	0.00122718
Doc2b	69.3622	1.05767	0.0012311
Sec13	2719.81	-1.15138	0.00123232
Acad12	76.8663	1.29448	0.0012422
Rgs19	503.829	-0.927071	0.00124954
Zfpm2	1318.73	0.960864	0.00125715
Hpn	59.2163	1.34756	0.00125776
Map3k8	1881.07	0.987225	0.00127059
Ajuba	271.825	1.46954	0.00129255
Pi4k2b	1655.93	-0.752522	0.00129534
Gm4691	83.0473	-1.1218	0.00129841
Tmpo	2575.42	0.855525	0.00129841
Osmr	3868.86	0.812178	0.00129864
Prdx3	1016.09	-0.576564	0.00129864
Lgmn	7105.48	0.797256	0.00130749
Cacna2d3	257.772	-4.23025	0.00131286
Abitram	460.469	-0.776684	0.00132188
Dnajc3	5678.23	-0.796027	0.00132188
Rnf182	70.0744	1.3445	0.00132188
Zfp94	71.8523	1.09295	0.00132188
Tcn2	5834.5	0.991045	0.00132928
Pxk	2428	-0.870462	0.00133183
Atp8b2	4123.01	-0.998158	0.00134686
1810055G02Rik	1645.4	-1.32826	0.00135422
Gm38211	185.087	-1.24008	0.00135422
Gmppb	178.494	-1.46206	0.00135422
Gpc1	3950.31	-1.4913	0.00135422
Naa10	201.38	-0.776164	0.00135818
Sf3b5	874.498	-0.828388	0.00137353
4930579G24Rik	367.068	-1.22656	0.00137632
Lrrc8b	210.682	1.12239	0.00138017
Calcoco1	2698.97	1.20588	0.00138349
Ranbp9	1582.71	0.898701	0.00138349
Olfml3	15016.5	-1.41808	0.00138621
Lingo1	142.514	-1.61134	0.00138853
Psmb4	1912.04	-0.84849	0.00138853
Fzd4	389.122	0.853324	0.0013941
Clip3	2229.71	0.657033	0.00141756
Arhgef6	750.582	0.926023	0.00142219
Kdsr	1337.22	0.621097	0.00142293
Mamdc2	8813.01	1.54111	0.00142675
Rnf125	1192.33	0.964224	0.00144168
Hsdl1	587.045	0.710573	0.00144303
Vipr1	30.7316	1.57676	0.00144633
Csrp1	20590.5	-1.10791	0.00145029
S100a10	7660.97	-0.924912	0.00145351
Plxnb1	159.501	1.14376	0.00145539
Gdpd5	351.43	0.633317	0.0014605
Mapt	35.9852	1.50578	0.0014605
Slco5a1	1067.9	-1.94556	0.00146302
Nxpe2	40.3804	1.29198	0.00146615
Tmem258	1582.18	-1.05553	0.0014663
Col25a1	42.0874	-1.62111	0.00146694
Mpp7	833.774	0.953842	0.00146991
Asphd2	225.344	1.10166	0.00148002
Hid1	419.119	1.13587	0.00148463
Gse1	675.182	-1.02388	0.00148562
Lrrc8e	79.7331	-1.64994	0.00148562
Dhx34	564.598	0.55966	0.00149012
Pcsk1	70.924	-2.15839	0.00149307
Cxcl12	21503.1	0.938615	0.00153277
Lsm14b	298.661	-1.04375	0.00153729
Col11a1	494.084	-1.81019	0.00155672
Krt87	26.1292	-3.81945	0.00155672
Slc38a4	1848.66	1.09663	0.00155672
Hexb	2370.86	1.10318	0.00156056
Chd7	624.61	0.785174	0.00156957
Oaf	4804.66	-1.14412	0.00157724
Akr1c19	61.3546	1.87155	0.00161038
Hacd1	416.194	-0.928277	0.00161497
Zfp712	35.0563	1.52534	0.00163289
Sgcz	14.5135	-2.95081	0.00164837
Atp8b1	7212.88	-0.907135	0.00166697
A630031M04Rik	23.0729	-7.75553	0.00166853
Gdpd3	48.7556	2.77942	0.00168571
Ecrg4	109.183	-2.08621	0.00168573
C130026L21Rik	49.0098	-3.15025	0.00168947
Mindy4	617.635	1.18031	0.00169102
Nqo2	409.902	-0.724	0.00171855
Samd10	60.8621	1.09435	0.00171869
Rgs18	31.2539	1.64343	0.00173036
Amer2	63.5894	1.57971	0.00173184
Eda	266.925	-1.32546	0.0017392
Bdkrb2	1976.72	-1.9151	0.00174713
Sbk1	705.532	0.730261	0.00177627
Trabd2b	1441.47	-3.13717	0.00178987
Spint2	1315.47	1.135	0.00179135
4833412C05Rik	21.5311	1.99042	0.00179875
4932438H23Rik	49.0907	1.74588	0.00180353
Rraga	1422.93	-0.567304	0.00180475
Ccdc162	104.707	-1.98862	0.0018057
Fads3	636.507	-0.76938	0.0018057
Brinp3	457.679	-1.15855	0.00180785
Igkv9-124	8.13066	-6.253	0.00182782
Renbp	1017.3	0.499848	0.00182839
Gm10097	27.5259	-1.6814	0.00182848
Marcks	9912.14	0.475714	0.00182848
Sec61a1	5636.54	-1.17298	0.00182848
Zfp68	1140.36	0.80807	0.00182848
Dnajb11	3041.64	-0.917478	0.00185783
Moxd1	136.344	-0.972981	0.00185783
Tuft1	1247.09	1.13843	0.00186138
Hoxb7	65.2775	1.44921	0.00186222
Nupr1	3543.69	0.819849	0.00187084
Abce1	3039.54	-0.893264	0.00190595
Rps18-ps3	108.819	-1.01112	0.00191114
Lhfpl3	30.9833	-2.9907	0.00191401
Tnfsf13	46.8549	1.44082	0.00193111
Pomt1	1050.2	-1.81286	0.00193193
Nexmif	482.882	-1.57423	0.00193684
Arf4	4914.31	-0.849051	0.00194039
Acsl4	1576.99	-0.666633	0.00195367
Nyx	21.8771	2.21082	0.00196515
Negr1	918.916	-1.27442	0.00196529
Atf6b	1970.16	-0.830224	0.00196952
Bcap31	4461.9	-0.69596	0.00197718
Ints2	712.217	-0.608694	0.00198686
Ndufb8	1016.75	-0.636716	0.00198686
Uso1	3261.07	-0.816556	0.00199672
Cops6	2072.64	-0.760258	0.00201263
Tmem214	1440.3	-0.807117	0.00201263
Myo1h	36.6579	1.62955	0.00203076
Slc17a9	63.457	-1.09259	0.00203462
Ap3m2	281.505	0.751879	0.00204604
Rbm5	2399.89	0.58719	0.00204604
Dsg2	20.716	2.01275	0.0020464
Trmt9b	48.7813	1.53186	0.0020464
Aff3	623.679	-1.1417	0.00205581
Gramd4	1313.82	0.85904	0.00205581
Tnk2	306.185	0.678077	0.00205581
Slc31a2	716.063	0.761255	0.00206172
AU015791	12.7408	-3.35821	0.00206778
Gys1	322.336	-0.853525	0.0020732
Cnrip1	1873.6	1.16492	0.00207988
Emp3	4029.39	-0.847565	0.00208374
Trap1	1731.08	-0.875169	0.00208414
Eef1a1	45987.9	-0.582471	0.00209697
Slc16a12	213.363	0.870713	0.00209697
Slc7a5	2084.18	-1.22073	0.00209859
Gm32618	164.125	1.21581	0.0021163
Ptprd	1726.17	0.764285	0.0021163
Calr3	53.4841	1.10803	0.00211832
Kctd9	523.826	-0.871341	0.00212749
Plekhm2	407.671	0.645795	0.00212749
Tanc1	1290.38	0.928325	0.00212749
Eno1b	458.692	-0.888023	0.00213673
D130040H23Rik	106.771	1.19199	0.00213914
Sec23a	3880.58	-0.995398	0.00214262
Kctd10	2067.44	0.682799	0.00215616
Mrgprf	130.533	-1.30496	0.002157
Prxl2c	1663.38	0.604923	0.00216397
Fam53b	511.673	0.681514	0.00217491
Uap1l1	1078.51	0.638179	0.00217491
Atoh8	214.979	0.867977	0.00217504
Elovl7	88.3482	1.57015	0.00217504
Rcsd1	409.305	1.01966	0.00218303
Sirt7	637.843	0.628164	0.00218303
Col5a3	9994.36	-1.19055	0.00218598
Cttnbp2	214.839	0.969055	0.0021929
Rhpn2	192.434	1.50862	0.00219527
Fstl3	551.237	-1.66545	0.00219891
Syvn1	1372.59	-1.10127	0.0022198
Eno3	173.632	-1.05807	0.00224019
Calm3	2486.97	-0.841055	0.00225173
Pkhd1l1	464.216	1.19443	0.00225173
Timp1	843.89	-1.15553	0.00225199
Deptor	724.542	1.32646	0.00225248
Pheta2	438.35	-0.861636	0.00225363
Eif4ebp1	1615.63	-0.89998	0.00226347
Dusp14	556.252	-1.29032	0.00226582
Cacybp	3018.42	-0.966902	0.00228925
Misp3	13.9902	3.02875	0.00229164
Grb7	24.6132	1.51842	0.0023088
Tmem38a	587.945	-0.936563	0.00231344
Sdf2l1	1173.94	-1.14929	0.00233113
Arvcf	67.7824	1.28038	0.00233404
Ugp2	2412.13	-0.649105	0.0023483
Hcfc2	1040.73	-0.583702	0.00235675
2310039H08Rik	350.283	-0.858166	0.00235954
Gm7125	94.7605	-1.08779	0.00235954
Ykt6	2003.62	-0.830777	0.00236356
Gnpda1	197.994	0.962059	0.00237698
Adgrd1	3343.48	-1.31408	0.00238803
Alg3	277.962	-1.11282	0.00238803
Chst1	118.833	1.36777	0.00238803
Coro2b	215.493	0.717755	0.00238803
Folr1	67.794	2.05025	0.00238803
Mrpl12	596.174	-0.763629	0.00238803
Cct2	2879.18	-0.795528	0.00240833
Afdn	1267.74	0.581512	0.00240856
Glrx3	1049.75	-0.675174	0.00240856
Gfpt1	1939.27	-0.932228	0.00240868
Gpr176	278.418	1.59449	0.00240868
Id3	10034.5	0.985096	0.00240868
G6pdx	920.835	-0.872408	0.00240972
Jade2	109.291	0.917055	0.00240972
Nr4a3	2158.13	-0.693053	0.00241125
P4hb	32648	-0.955412	0.00241125
Zfp128	53.5525	1.37663	0.00241125
Drap1	2277.32	-0.70866	0.00241565
Junb	72450.2	0.902511	0.00241565
Rhebl1	196.724	0.952622	0.00242314
Gm34934	50.3962	1.88207	0.00242319
Ipo7	1883.33	-0.773209	0.00242319
Zmat3	350.064	-0.651118	0.00242319
Crb2	98.8338	1.53635	0.00243058
Ppp1ca	1486.91	-0.75851	0.0024327
Gm32939	10.3828	3.11806	0.00243812
Cog7	966.386	0.844676	0.00244912
Stxbp5	1693.12	0.577953	0.00244912
Aars2	241.158	-1.01435	0.00246045
Zfp286	106.969	0.951941	0.00246153
Gpr88	50.4576	1.44268	0.0024745
Cdca5	15.4509	-2.30108	0.00248149
Dynlt1f	44.459	1.16014	0.00249
Myo5a	2273.87	0.604739	0.00250065
Lipo3	407.753	-0.728561	0.00250103
Atpsckmt	197.445	-0.772315	0.00250228
Nxn	1413.28	-0.781152	0.00250465
Il10rb	537.833	0.607938	0.0025073
Fam162a	915.042	-0.688938	0.00250755
Cmtm3	8260.27	0.642835	0.00251098
Gstm5	1384.6	-0.859432	0.00251646
Etfdh	1674.51	-0.760379	0.00254586
Washc2	2581.36	0.500484	0.00257701
Myadm	65.4768	-1.14041	0.002587
Gjb2	42.324	-3.45452	0.00260844
Ick	858.949	0.516787	0.00261766
She	525.961	1.13073	0.00263083
Pmaip1	414.779	0.963602	0.00263298
Alkbh1	667.998	-0.738563	0.00263616
Cdk1	72.255	-1.8692	0.00263882
Zc3h6	79.1565	1.08765	0.00263882
Hoxc8	36.3281	1.64002	0.00264738
E230013L22Rik	61.8704	1.51884	0.00266123
Gm11942	618.72	-1.24716	0.0026694
Nos3	282.42	1.5664	0.00268411
Fkbp4	3785.78	-1.02544	0.00271904
Grrp1	345.918	1.57294	0.00272043
Lratd2	569.718	0.956539	0.00273317
Espn	149.327	1.50647	0.00273572
Galnt15	3418.38	1.56311	0.00273792
Ptgr1	343.928	-0.854349	0.00273792
Zfp711	426.444	-0.895015	0.00274483
Ddit4	1043.14	0.638419	0.00274489
Far1	2891.91	-0.686971	0.00274489
Rps2	7070.06	-0.973896	0.00276003
Ensa	2481.5	-0.573761	0.00277303
Galk1	706.656	-1.26349	0.00277336
Ndufa4	2969.33	-0.805952	0.00277901
Ift20	1328.27	-1.01181	0.00279118
Sidt1	142.408	1.66086	0.00279118
Gm47796	19.1477	-2.76897	0.00283202
Anxa6	8856	-0.827853	0.00287426
Plekhg4	38.07	-1.83017	0.00287426
Prelp	9121.45	1.1366	0.00287426
Akr1c13	45.3808	1.14551	0.0028802
Ctse	193.157	1.37241	0.0028802
Foxq1	18.3254	2.52717	0.0028802
Mrps11	403.106	-0.63626	0.0028802
Lrrc41	1226.47	-0.712693	0.00289081
Krtcap2	2345.75	-0.929076	0.00290386
Rce1	709.186	-0.753407	0.00290517
Ube2l6	1058.98	-0.932923	0.00290517
Gm12407	20.7224	1.71261	0.00291852
Stmn2	328.729	1.26163	0.00293753
Rpl9-ps6	131.712	-0.726071	0.0029418
Sdc1	6614.63	-1.3749	0.00294651
Ccnj	87.4386	1.13478	0.00295461
Cs	4056.18	-0.745266	0.00296949
Klhl36	307.042	0.811864	0.00296949
Lrp2	49.9622	2.57461	0.00296949
Psmb5	246.384	-0.963888	0.00296949
S100a1	2512.48	-0.7588	0.00296949
Vegfb	872.801	0.896219	0.00297027
Fetub	95.4468	1.53925	0.00297259
Tgfbr3	12674.5	-0.827334	0.00297323
Kif26b	303.01	0.967666	0.00298627
Casp6	472.019	0.866873	0.00299685
Ctsl	36220.6	0.676954	0.00300167
Ralgds	6653.13	0.769729	0.00300167
Sumf2	709.066	-0.597151	0.00300167
Lif	1515.08	-1.30908	0.00301534
Ndufv2	1728.5	-0.717872	0.00301892
Isg20	534.066	-0.858264	0.00302348
Tmed4	2302.77	0.507514	0.00303478
Erp29	1189.24	-0.759669	0.00303908
Pfkfb2	257.16	0.772369	0.00303908
Armcx2	1650.35	-0.792368	0.00304619
Psmb1	3181.4	-0.568835	0.00304811
Sec61g	724.745	-1.11073	0.0030624
Cops3	742.356	-0.727809	0.00306908
Vgll4	1864.84	0.50885	0.00308685
Hoxa7	99.1858	1.09982	0.0031013
Rxra	1161.71	0.480777	0.00310517
Nod2	35.388	1.27947	0.00310881
Aggf1	1213.41	0.51434	0.00311547
Copb2	5262.5	-1.02263	0.00311984
Stk32b	29.8721	-3.22664	0.00315003
Eif3i	1952.67	-0.856487	0.00315223
Hmgb3	180.628	0.943625	0.00315223
Gm32014	217.501	-3.88386	0.00317638
Clptm1l	3346.78	-0.732129	0.00317773
Arcn1	6517.31	-0.772913	0.00318923
Cst6	35.0412	2.20477	0.00321185
Col4a2	23910.7	-0.955168	0.00322738
Gm16565	11.8395	3.0205	0.00324023
Ryr2	59.4333	-2.71357	0.00324091
Gulo	11.3927	3.25331	0.00324842
Rab5if	552.529	-0.708334	0.00327044
Gorasp2	3335.77	-0.835873	0.00329574
Alg8	257.431	-1.076	0.00329719
Foxl2	597.337	-2.16485	0.00331624
Gm4609	221.473	-0.999807	0.00332635
Prrg1	715.722	-0.915244	0.00333976
Nudcd1	682.545	-0.944958	0.00334473
Fbxo21	1309.76	0.533718	0.00334896
Slc2a10	962.504	-1.24472	0.00334896
Tcp1	2341.75	-0.747159	0.00334896
Cpne8	463.113	0.732561	0.00336057
Wdr73	235.326	0.835695	0.00338602
Ikbip	2637.7	-0.709283	0.0033865
Atp5e	1916.02	-0.945414	0.00339385
Rpl18a	11697.8	-0.548227	0.00341869
Igfbp6	35213.5	-0.889368	0.00342326
Cdc16	2189.14	-0.69339	0.00342477
Oas1a	84.0657	-1.72333	0.00342477
Rnf225	46.5282	-1.31858	0.00343004
Tmem196	53.6342	-1.42981	0.00343011
Cdk15	73.4386	1.53227	0.00344442
Dusp6	2605.86	0.775272	0.00345028
Grk3	321.65	-1.23706	0.00345028
Etf1	5535.27	-0.571044	0.00345746
Ankrd6	175.454	0.957456	0.00346779
Tmem8	67.9797	1.17757	0.00347868
Itsn2	1379.18	0.534842	0.00350346
Prss29	55.6735	6.23562	0.00350593
Gmppa	1714.75	-0.712775	0.00351129
Adcy1	156.613	-3.31762	0.00351348
Creb3l4	50.7345	1.15779	0.00351348
Pgm3	520.412	-1.15394	0.00352941
Copz1	2660.91	-0.726766	0.00353646
Gng12	11638.8	-1.54621	0.00353646
Nts	712.554	1.62227	0.00353755
Pdlim7	5096.75	-0.640258	0.00353755
Aldh1a3	258.071	1.45754	0.00353763
Nectin3	1651.24	-0.843296	0.00354453
Dnajb9	5047.92	-0.548861	0.00357315
Rps8	2533.12	-0.7608	0.00358162
Drd1	19.7328	1.91172	0.00359848
Mkrn1	1679.58	0.556259	0.00360398
Speg	920.985	-0.882558	0.00361452
Prkab2	751.891	-0.64565	0.00362336
Hoxaas2	24.5861	1.51547	0.00362442
Rbbp8	826.714	-0.672503	0.00362582
Spcs2	4000.02	-0.815878	0.00363745
Cpa6	79.4489	-1.99287	0.00368793
4632415L05Rik	181.249	0.886521	0.00371395
Sptssa	6233.68	-1.89429	0.00371467
Tnfaip2	3309.5	0.982983	0.0037193
Xbp1	8900.52	-0.637556	0.0037193
Sar1a	11060.8	-0.817381	0.0037205
Cyb561	237.321	1.05839	0.00373749
Kcnip4	56.969	-2.55498	0.00375883
Tmem167b	1428.4	-0.599616	0.00378659
Serinc3	15645.2	0.498389	0.00379537
Srp72	1882.51	-0.750213	0.00379537
Rer1	2572.37	-0.597147	0.00379725
Ccdc71l	1967.18	-1.1069	0.00380632
Ufsp2	703.356	-0.590649	0.00380853
Aldh1a2	11196.2	-3.84064	0.0038203
Arhgdib	516.25	0.846828	0.00387111
Sgtb	505.73	-0.750741	0.00387241
Adam33	505.926	1.11396	0.00388659
Enpp1	874.79	1.15835	0.00388659
Nadk	3031.92	-0.63215	0.00390193
Gm38190	56.1543	-1.14881	0.00390701
Airn	479.207	0.803946	0.003916
Copb1	5227.52	-0.837078	0.00391804
Slc25a45	192.671	1.06801	0.00392266
Zfhx4	29.5068	1.92598	0.00392266
Tmem151b	44.4463	2.19974	0.00392619
Cd164	19972.1	-1.01936	0.00393037
Osbpl9	2349.47	0.634414	0.00393037
Alg12	282.384	-0.826113	0.00393247
Fuca2	976.206	0.810253	0.00393446
Tsr1	547.22	-1.17564	0.00397391
Znhit6	642.42	-1.90272	0.00397572
Pdk4	1676.16	-1.55025	0.00397921
Nhsl1	365.024	0.709626	0.00397993
Morrbid	152.066	-1.17482	0.00400564
St3gal6	951.855	1.00213	0.00402531
Id2	4246.39	0.668402	0.00403249
Snrpd2	672.123	-1.03874	0.00406776
Gm27000	32.2729	-1.50984	0.0041535
Fgd5	815.183	1.09951	0.00420566
Madd	411.703	0.792326	0.00420566
Baz2b	2137.06	0.530178	0.00422455
Gtf2e2	782.512	-0.579866	0.00422642
Acox1	1987.72	0.447727	0.00423964
Man2b2	869.666	0.917264	0.00424009
Rps26	2671.09	-0.898402	0.00424009
Dach2	33.2151	1.61455	0.0042427
Dap3	1167.45	-0.891309	0.00424458
Creb3	1099.42	-0.712521	0.0042486
Tmem266	116.724	-2.30891	0.00425646
Ube2m	2671.93	-0.710926	0.00425646
Cdkn1c	2331.6	0.843319	0.00426166
Gm36445	104.971	0.98338	0.00427529
Zkscan8	228.677	0.67627	0.00427529
Gpr146	1258.47	1.42466	0.00429287
Gjb6	27.2281	-3.58657	0.00429464
Shroom2	300.359	0.710335	0.00429464
Derl2	1162.96	-0.565011	0.0043535
Saa3	176.617	-4.04321	0.00436019
Fgfr4	55.6504	-1.63716	0.00437542
Rnpep	349.634	0.71713	0.00441981
Sdk1	1732.36	-3.1835	0.00443691
Grik5	377.498	0.787445	0.00443754
Alg14	686.114	-0.624595	0.00444562
Kmt2e	3620.35	0.4032	0.0044656
Cks1b	671.409	-1.04342	0.00448262
Inhbb	8642.44	-2.7653	0.00448262
Plcg2	223.635	0.921815	0.00448262
Pitpna	4945.3	-0.523899	0.00449076
Uhrf2	2196.1	0.562263	0.00449204
Palmd	350.736	1.47427	0.00449945
Rpl6	2460.23	-0.645276	0.00449945
Fkbp2	1518.82	-0.888323	0.00452454
Pop1	33.6137	-1.28035	0.00452454
Efna4	63.7742	1.09273	0.0045327
Erg	224.771	1.18607	0.00454586
Kcne1l	38.5028	1.4788	0.00455686
Tnfrsf25	81.4763	1.06335	0.00456215
Hr	402.329	1.14447	0.0045863
Slc1a1	85.0907	-1.93173	0.0045863
2610027K06Rik	16.4406	2.45362	0.00460726
Fbn1	15410.4	-1.33963	0.00461382
Gm973	94.6793	1.15336	0.00461382
Igha	889.919	-4.02176	0.00461382
Tmx2	558.658	-0.57294	0.00461382
Xpnpep1	1916	-0.837362	0.00461382
Pcdh19	463.767	-1.37023	0.00462002
4930503L19Rik	462.225	0.690281	0.00463507
Ikzf2	165.68	0.931577	0.00464418
Vash2	465.82	0.811985	0.00464418
G6pc3	658.995	-0.772749	0.00465125
Gm47391	45.4083	-3.37551	0.004665
Ccdc88c	400.546	0.851965	0.00466924
Tnfsf13os	27.164	1.58635	0.00467211
Tbrg1	2446.5	-0.91929	0.00468292
Akap1	1784.01	0.645833	0.00468772
Ddx50	3135.01	-0.618959	0.00468772
Lrrn1	264.307	-1.70471	0.00468772
Zfp36	76188.6	0.999702	0.00468772
Smtnl2	93.6962	0.993379	0.00472234
Ighv5-17	11.4728	-5.76615	0.00479291
Itga9	2207.98	0.460421	0.00480037
Map2k1	2446.92	-0.800803	0.00480037
Zfp113	121.307	1.09258	0.00480037
Tmeff2	297.884	1.28962	0.00482509
Ostm1	1400.94	0.661532	0.00482859
Trpc5	35.6574	-3.23889	0.00484635
Fnbp1l	412.672	0.733306	0.00486841
Kif13b	917.624	0.576787	0.00493555
Bcat2	742.961	-0.939898	0.00494783
Ppm1l	1008.25	0.877379	0.00494783
Map1lc3b	9888.36	0.491766	0.00498214
Msrb1	511.322	-1.05307	0.00498214
Grid1	36.5887	-2.71814	0.00501688
Itgb3	3433.44	-1.76402	0.00501688
Ncoa3	1707.08	0.597273	0.00501847
Aoc2	144.479	-0.795723	0.00502748
Gigyf1	1041.05	0.547619	0.00502748
Repin1	491.785	0.650395	0.00502748
Gm10177	57.3739	-1.68517	0.00502957
Psma5	1025.11	-0.800319	0.00502957
Eprs	5098.21	-0.862742	0.00505336
Swsap1	106.119	-0.911066	0.00505493
Yod1	1669.09	-0.936427	0.00506443
Agtpbp1	869.643	-0.466913	0.00506807
Zfp184	76.8	1.50782	0.00508681
Cadps2	180.136	0.958194	0.00509175
Birc2	1892.45	0.529791	0.00512778
Dnaja4	3897.16	-0.961181	0.00512778
Krt81	10.2664	-5.60538	0.00519867
Robo4	497.29	1.28112	0.005202
Coq8a	309.637	1.4837	0.00521749
Ap2b1	1186.6	-0.598706	0.00522092
Prkcb	860.621	-1.14756	0.00522092
4833420G17Rik	1088.64	0.690313	0.00523169
Aldh18a1	1809.18	-1.27948	0.00523169
Bmp8a	125.952	-4.50806	0.00523169
Ccl21a	12458.2	1.01342	0.00523169
Cdv3	2512.84	-0.661424	0.00523169
Hjurp	627.385	0.612428	0.00523169
Nbas	872.217	-0.831225	0.00523169
Aacs	783.086	-0.775988	0.00523317
Rfc5	309.782	-0.702361	0.0052363
Masp2	24.9262	-3.35133	0.0052367
Uhrf1	74.8734	-1.27239	0.00524477
Psca	88.4592	7.13228	0.00532107
Srpr	5085.27	-0.741327	0.00532107
Pkn3	474.583	1.14382	0.00532929
Dip2b	836.352	0.620185	0.0053322
Ptprs	11003.3	-1.2597	0.0053322
Taf15	169.28	-0.889079	0.0053322
Galnt16	2032.87	0.648544	0.00534364
Nme1	429.229	-1.35785	0.00535449
Cd300lg	207.077	2.23293	0.00535721
Dennd4b	323.54	0.581538	0.00535721
Saraf	8111.48	-0.653604	0.00535721
Atp5o	285.33	-0.762228	0.00536759
Txn1	3521.11	-0.770108	0.00536759
Alms1-ps1	43.9743	1.91278	0.00537077
Piwil2	89.3078	-0.831234	0.00537791
Ess2	392.755	0.529423	0.00537944
Echdc2	1075.16	0.785629	0.00540393
Sbno2	7569.2	1.01001	0.00540963
Chd3	2387.3	-0.855233	0.00546213
Ppid	2618.68	-0.771918	0.00546374
Anxa3	2192.17	-1.72724	0.00547244
Rps6	2256.66	-0.615693	0.00551093
Smyd4	169.32	0.621787	0.00551335
Mllt11	176.867	-0.759481	0.00551921
Thbs2	28319.5	1.33403	0.00551921
Greb1	571.499	-1.53862	0.00552902
Prkcq	269.641	1.14708	0.00555067
Rplp1	4149.52	-0.858994	0.00555668
AW146154	108.838	1.12308	0.00556093
Hrk	104.435	-2.16077	0.00556093
BC048671	10.6866	-6.64543	0.00558537
Sra1	1199.63	-0.660552	0.00558537
Phldb2	1539.28	0.709141	0.00558777
Pofut2	5900.54	-0.713433	0.0056342
Cracr2b	213.517	1.14071	0.00565651
Ss18l2	311.924	-0.988131	0.00567653
Bcs1l	202.076	-0.67519	0.00571492
Acadvl	1188.25	-0.588697	0.00572398
Ccdc149	222.032	0.735176	0.00575909
Eaf1	1241.17	-0.709804	0.00575909
Dnah7b	92.9957	1.23469	0.00576154
Fastk	1651.47	-0.573339	0.00576154
2610008E11Rik	457.079	0.746784	0.00577306
Mansc1	88.4807	1.07853	0.00578275
Tram1	8369.93	-0.867863	0.00578397
Tpmt	207.433	0.711272	0.0057937
Tmem263	1656.09	-0.774555	0.00580285
Vma21	1061.54	-0.598705	0.00580285
1810008I18Rik	16.4653	1.66219	0.00583785
Gm46339	8.57904	2.95142	0.00583785
Pip4p1	1118.9	0.530561	0.00583785
Ppp1r16b	1018.27	0.927757	0.00583785
Reep4	458.596	0.577255	0.00586616
Ndufab1	465.008	-0.743363	0.0058749
Shank3	274.613	0.798997	0.00587865
Tpi1	4852.92	-0.765638	0.00587865
Ighv3-6	10.7092	-5.66593	0.00594283
Ost4	394.657	-0.815642	0.00595867
Ice1	775.532	0.508633	0.00595995
Pip5k1b	49.3857	-1.65242	0.00595995
Ywhag	3992.47	-0.617969	0.00595995
Prxl2a	830.428	0.870064	0.00598438
Bcat1	912.55	-3.15686	0.0059854
Bves	354.621	-1.27039	0.00598863
Lman1	6252.51	-1.04343	0.00598863
Rpl14	4295.01	-0.727342	0.00598863
Foxc2	127.241	1.23075	0.00600204
Pygo2	1398.8	-0.72171	0.00600435
Icos	163.035	1.24395	0.00601034
Sdhd	1903.39	-0.521456	0.00601034
Sema3c	3992.66	-1.01668	0.00601034
1110065P20Rik	206.364	-0.923253	0.00602058
Zscan29	572.666	0.625783	0.00602252
Snx30	483.732	0.652513	0.00602684
Foxd2	38.5847	1.17292	0.00603114
Star	507.23	1.08528	0.00603325
Tmem140	128.536	1.21596	0.00603325
Prepl	593.962	-0.534227	0.00607402
Ptpru	468.572	-1.60614	0.00607458
Sh3bp5	3957.05	0.678126	0.0061279
Camta2	1206.28	-0.566091	0.00617055
Lpin2	1061.17	-0.941333	0.00617055
Inmt	3301.43	2.60999	0.00617786
Mrps36	211.098	-0.790241	0.00617786
Tox	292.023	0.823571	0.00617786
Cd226	76.9846	0.907978	0.00617892
S100a6	8446.99	-0.747512	0.00617892
Shroom4	391.545	1.0014	0.00617892
Tmco1	3061.66	-0.578021	0.00621759
Nptn	4142.03	-0.516267	0.00624235
Cct3	4123.82	-0.929447	0.00637672
Spta1	287.203	-4.11541	0.00637672
Cav2	1854.41	0.912188	0.00641067
Dmxl2	546.847	0.659041	0.00643017
Nova2	81.0258	1.02254	0.00643097
Fdx1	1298.52	-0.844929	0.00644472
Max	1240.79	-0.921695	0.00645378
Elovl1	2143.7	-0.576991	0.00646594
Miat	23.164	-1.88126	0.00647327
Gm4924	130.801	0.804669	0.00647718
Gm13509	179.603	-0.828145	0.00649108
Rrbp1	7363.08	-0.899562	0.00649793
Mustn1	991.132	1.30218	0.00650152
Tmem184b	2365.52	-0.799343	0.00653894
Fgfr1op	666.886	-0.532568	0.00655583
9930014A18Rik	56.2895	1.03445	0.00655699
Sprr1a	177.368	1.70677	0.00657092
Ap2s1	1014.84	-0.559876	0.00658341
Dio3	200.909	-3.21862	0.00659045
Brca2	124.456	0.771569	0.00659866
Ece1	5337.84	0.54401	0.00660813
Rasip1	518.834	1.12258	0.0066108
Ltv1	791.701	-0.864659	0.00661295
Josd2	576.81	-0.594038	0.006613
Car13	363.75	-0.970313	0.0066263
Gm16412	38.0221	-1.45979	0.00669506
Tmem208	819.2	-0.543758	0.00669506
Tufm	650.977	-0.784944	0.00669558
C1qtnf7	828.021	1.08719	0.006706
Ccdc14	63.3012	1.08602	0.00671349
Jpt2	666.481	-1.32446	0.00671349
Ola1	677.526	-0.903872	0.00671368
Zfp790	294.982	0.615525	0.00674123
Ier3ip1	1046.12	-0.741331	0.0067533
Map3k11	893.867	0.511961	0.00678345
Mid2	580.612	0.668693	0.0068021
Scml2	118.479	-1.13557	0.0068021
Zfp558	57.0854	1.15121	0.00684518
Stoml2	1206.61	-0.705267	0.00689117
Klhl6	293.528	1.0938	0.00692808
Zfp729a	189.635	0.921661	0.00694291
Pfkfb3	2550.49	0.933889	0.00695004
Rpl8	7065.6	-0.693529	0.00695479
Rpl41	6835.59	-0.826658	0.00697087
Mchr1	17.8011	-1.774	0.00697767
Naa25	849.518	-0.81519	0.00697767
Prpf19	2945.06	-1.08319	0.00697767
Tsga10	227.314	0.642489	0.00698579
Adgrf4	34.12	1.94939	0.00698878
Duoxa2	32.7557	1.37081	0.00699293
Trmt61a	192.662	-1.1269	0.00708615
Ddost	11741.6	-0.804042	0.00708761
Gca	57.2755	1.42593	0.00708761
Mad2l1	298.08	-1.904	0.00708761
5330416C01Rik	10.8718	2.73756	0.00709157
Scfd1	1207.64	-0.793497	0.00709182
Gpi1	3758.58	-0.55321	0.00709676
Memo1	933.83	-0.583743	0.00709676
Sec23b	1430	-0.867857	0.00711958
Paqr6	22.1296	1.70952	0.00716106
Sema3d	926.695	1.15399	0.00716106
Nomo1	1870.56	-0.86534	0.00716255
Slc4a1	5.40227	-5.66294	0.00716467
Snhg6	203.338	-0.832477	0.00720992
Gm4735	186.314	-0.960355	0.00722558
Ndufs1	1655.3	-0.491675	0.00723429
Smurf1	1399.23	0.469836	0.00726763
Meis2	2474.35	0.628836	0.00727438
Aebp1	104183	0.830195	0.00728022
Pisd-ps1	145.527	0.769336	0.00728022
Zfp36l1	35165.5	-0.611702	0.00728022
E2f4	1538.52	-0.649591	0.00728152
Nfib	4803.81	0.64904	0.00730847
Gm6249	17.0519	1.67827	0.00731414
Ccr4	15.873	2.10493	0.00732514
Ccdc125	54.6378	1.05775	0.00733025
Fut11	1820.12	-0.650332	0.00733025
Nat10	515.719	-0.836667	0.00733688
Kpna6	533.175	-0.644239	0.00736682
Prex2	1067.02	0.803684	0.00738145
Ddx1	2085.81	-0.660723	0.00741042
2510002D24Rik	235.239	0.682255	0.00741322
Zfp808	101.356	0.990273	0.00744124
5031439G07Rik	3345.95	-1.00316	0.00744171
Gm45640	111.084	-1.02881	0.00744993
Sema6b	714.751	0.890766	0.00745293
Gm10275	161.201	-1.00163	0.00748499
Gm6169	47.6653	-1.23914	0.00748499
Morf4l1	2632.13	-0.605192	0.00748499
Slc22a23	150.117	0.94947	0.00748499
Trim23	481.889	0.61357	0.00748499
Gm10076	778.77	-0.828159	0.00748833
Mtmr12	958.745	0.533805	0.00749912
Ppp1r15b	4384.13	-0.78466	0.00751244
Sec31a	9422.51	-0.960452	0.00751244
Lor	47.9346	-2.52968	0.00752901
Dlgap1	1080.96	-1.38039	0.0075344
Rpl17	1801.62	-0.736502	0.00766275
Rars	824.662	-0.546688	0.0076844
Glipr2	1944.76	-0.889384	0.00769142
Mest	788.518	-0.915011	0.00769142
Nap1l1	1774.93	-0.670239	0.00769142
B830012L14Rik	55.0603	-1.28516	0.00780449
Espl1	57.086	1.12194	0.00781207
Mfsd2a	220.918	-1.78499	0.00781293
Ypel3	2738.72	0.84325	0.00782201
Hmgcr	1223.34	-1.14503	0.00789766
Pcdh12	421.796	1.19512	0.00793053
Kcnq1ot1	2238.2	-0.796282	0.00797003
Phip	3275.19	0.462172	0.00797003
Fryl	927.785	0.561431	0.00799827
Hspe1	2726.78	-1.25226	0.00799827
Adgrb3	42.1959	-2.27696	0.00801469
Slc40a1	887.518	1.6878	0.00802383
Lpin1	1368.54	0.701275	0.00804268
Lgals1	22786	-0.858981	0.00806108
Crtc2	4919.09	0.62053	0.00807166
Slc26a8	18.3437	1.81655	0.00811174
Hmgcs1	1094.83	-1.26844	0.00812436
Nrg1	2895.44	-1.85041	0.00812436
Itih2	182.512	1.10103	0.00813789
Pkdrej	34.8378	1.31574	0.00813789
Tll1	289.601	1.20652	0.00815019
Casp4	1887.67	0.636387	0.00816712
Entpd6	197.352	-1.0349	0.00816712
Gm13212	214.462	0.950061	0.00817028
Cdk2ap2	583.968	-0.744201	0.00823907
Hspd1	3540.87	-1.03187	0.00823907
Eif3d	978.847	-0.584638	0.00827671
Ttf1	228.704	0.777467	0.00828038
Micos10	3630.1	-0.808842	0.00828285
Pdik1l	220.73	0.679222	0.00828735
Rxfp3	20.4486	2.37665	0.00828735
Chac2	104.985	-0.947162	0.00831032
Lysmd3	4578.71	-0.869954	0.00831032
Phf20l1	2185.65	0.485967	0.00831183
Tlnrd1	4235.27	-1.27105	0.00831273
Csmd2	158.58	-4.41871	0.00834118
Tgfbr2	25321.5	-0.705629	0.00836779
Tnfsf9	3433.89	1.31066	0.00843787
Jade1	1171.82	0.808315	0.00844793
Selenof	14498.5	-0.590764	0.00844793
Ccdc93	473.381	0.573864	0.00845737
Prkcsh	2676.01	-0.69329	0.00847594
Wfdc17	64.424	-1.62267	0.00850567
Gramd1a	3984.08	0.513576	0.00851341
Mthfd1l	223.958	-1.06723	0.00851341
Myo5b	255.057	1.52362	0.00851341
Akna	790.607	0.55887	0.00852221
Osbpl7	72.9524	1.03325	0.00852221
Stk11ip	396.085	0.645183	0.00853297
Adm	6891.51	-1.16017	0.0085499
Wwc1	50.4053	1.52736	0.00856116
Pear1	2261.8	0.614995	0.00861049
Zfp551	32.8037	1.26066	0.00861049
Kif3a	862.507	0.436488	0.00862348
Nfyb	842.293	0.624849	0.00863355
Hscb	192.934	1.01629	0.00865093
Dll1	384.722	0.805053	0.00865561
Ifih1	165.691	1.04956	0.00866565
Numa1	2940.74	0.51339	0.00869377
Mxra8	20394.6	1.01347	0.00870594
Rabggtb	579.078	-0.746681	0.00871573
Maged1	17106.9	-0.742859	0.00874492
Spns2	1174.92	0.931253	0.00876558
2022-03-02	1653.31	0.609645	0.0087657
Eif1ax	2016.18	-0.70672	0.00877147
Gm44530	80.4849	-1.2365	0.0087773
Rpl19	1353.47	-0.692994	0.0087773
Clec1a	162.754	1.0867	0.00877742
Dnajb1	38575.5	-1.01304	0.00877742
Plekhb1	136.513	1.15067	0.00877742
Gimap8	259.037	0.908299	0.00880614
B9d1	252.545	-0.732067	0.00881424
Gm45552	36.9809	1.17957	0.00885555
Ang	148.136	0.983387	0.00890384
Blvrb	794.47	-0.585476	0.00893213
Arid5a	2078.5	0.985163	0.00898145
Tshz3	974.087	-0.975862	0.00903585
Aopep	1355.97	0.814336	0.00903944
Cct8	4722.7	-0.782613	0.00905564
Dhcr24	107.726	-1.90071	0.00906723
Rpl28	1442.8	-0.834559	0.00907371
Srpx	1693.01	-0.81503	0.00908927
Zfp213	82.1257	1.07455	0.00909284
Nt5dc2	811.479	-1.1442	0.0091078
Adamts12	1114.11	-1.07839	0.00910809
Szrd1	1793.89	-0.732796	0.00914096
Atg12	1300.77	-0.480265	0.00914716
Dnm1	5609.56	-0.919631	0.00916362
Tmem39b	498.419	-0.7234	0.00918065
Dolpp1	247.1	-0.817185	0.00922053
Bmf	144.216	0.969391	0.00922665
Calr	31287.2	-0.954665	0.00922748
Pitpnc1	805.779	0.642725	0.00924877
Selenbp2	27.982	1.21498	0.00925191
Got1	2855.67	-0.758011	0.00926922
Gm15501	78.6894	-0.770487	0.00929942
Necap1	1376.27	-0.581401	0.00938975
Ran	2786.7	-0.957277	0.00939332
Mycn	63.9627	0.8899	0.00943175
Cops4	1941.6	-0.591991	0.0094323
P2ry14	2597.42	-3.56582	0.0094323
Gbf1	1622.27	-0.661454	0.00943934
Rps25	3591.48	-0.670289	0.00946981
Lgi4	92.3514	-0.910794	0.00949645
Plekho1	872.185	0.53786	0.00953267
Arfgap3	1651.18	-0.791713	0.00953627
Gm38285	15.0164	-2.13643	0.00957002
Snx7	1007.42	-0.76253	0.00957108
Acta2	24925	-1.09538	0.00960843
Bend6	190.122	-0.900022	0.00966378
Slc35b1	1727.89	-0.936652	0.00970874
Tmem147	1319.21	-0.613566	0.00970874
Rab6b	165.312	1.25004	0.00971586
Dmpk	4470.42	-0.974299	0.00972876
1010001N08Rik	75.7965	1.28393	0.00976287
Csdc2	1342.42	0.912512	0.00977054
Thbs1	109424	0.872842	0.00977054
Zfp85	54.1081	1.19537	0.00980241
Nmnat3	201.069	0.672442	0.00981111
Ppic	8218.84	-0.509366	0.00982647
Arl1	5140.83	-0.739629	0.00986411
Mphosph6	403.797	-0.968081	0.00987322
Trpc4	369.81	-1.80747	0.00987802
Lsm4	423.602	-1.07445	0.00991426
Uqcr11	1283.31	-0.688912	0.00999548
Neto2	352.544	0.944848	0.0100022
Arntl2	25.0074	-2.01706	0.010003
Trappc1	476.273	-0.607253	0.010003
Gm5559	101.553	-0.846503	0.0100272
Pdia6	13631.8	-0.87945	0.0100309
2310022B05Rik	6507.48	-0.995943	0.0100632
Ppil1	381.957	-0.733752	0.0101071
Dop1b	840.503	0.559182	0.010133
Mcm2	371.254	-0.943261	0.0101808
Secisbp2l	2086.68	0.447133	0.0101964
Copg1	6051.83	-0.878413	0.0102022
Has2os	66.4661	-1.44017	0.0102231
Taldo1	2062.66	-0.695413	0.0102231
Dzank1	83.1119	0.988978	0.0102398
Emilin1	8861.03	-0.678624	0.0102951
Prtn3	105.729	1.82636	0.010299
Zfp385c	30.4532	1.39335	0.0103381
Tie1	2562.81	1.0442	0.0103616
B3galt6	234.912	-0.604457	0.010363
Ttc28	2187.23	0.44664	0.010363
Lypla1	1190.01	-0.407752	0.0103767
Pald1	572.088	0.817225	0.0103767
Klhl33	174.591	1.28993	0.0103832
Robo1	830.77	-0.960557	0.0103832
Yes1	1355.59	0.464941	0.0103922
Vstm4	1328.48	-0.761736	0.0104136
Nppc	2804.47	-3.30412	0.0104188
Cfap70	29.0371	1.6071	0.0104209
Il7r	371.144	1.16099	0.0104367
Zfp212	220.156	0.726733	0.0104367
Phactr2	1676.57	0.868267	0.0104454
Srp19	1360.13	-0.737391	0.0104531
Optn	350.762	0.830735	0.0104623
Crtac1	611.861	-6.00659	0.0104652
Rbl1	235.877	-0.716701	0.0104652
Zfp976	175.039	0.695073	0.0104903
Ap5z1	223.022	0.735477	0.0105324
Accs	97.1432	1.09164	0.0105392
Chaf1b	76.349	1.22744	0.010556
Fam114a1	4704.09	-0.728988	0.010556
Mogs	1206.73	-0.714028	0.010556
Plk2	20594.4	-1.13184	0.010556
Ncln	2113.74	-0.715413	0.0105627
Txn2	2241.4	-0.710322	0.0105627
Cc2d2a	536.286	0.769546	0.010644
Cnn1	9249.87	-1.16034	0.0106763
Npm1	4999.38	-0.771138	0.0106808
Atp5a1	4855.31	-0.578125	0.010733
Prmt5	766.468	-0.715482	0.0107736
Eif3m	1628.62	-0.443813	0.0107833
Gstm1	8622.45	0.528358	0.0108401
Rps13	1498.89	-0.715505	0.0108401
Rps15a	1987.3	-0.796142	0.0108401
Ufm1	1120.83	-0.652811	0.0108464
Enpp4	775.323	0.604104	0.0108486
Pwwp3b	264.906	-1.00463	0.0108486
Lap3	1084.05	-0.760238	0.0108497
Hook1	39.1252	1.06812	0.0108867
Tnfrsf12a	7215.41	-0.850272	0.010923
Astn2	154.451	-0.695866	0.0109248
Gpalpp1	473.49	0.515415	0.01095
Rpl10-ps3	113.721	-1.00434	0.01095
Fkbp1a	12425.4	-0.478748	0.0109634
Fam221a	61.9556	0.985236	0.0109833
F10	32.1894	-1.51038	0.0109851
Tmem107	450.525	-0.984412	0.0110254
Ndufa11	863.459	-0.840477	0.011031
Poglut2	1104.59	-0.623668	0.011031
Ampd3	5178.78	-1.49493	0.0110539
Arxes2	165.253	-0.873672	0.0110539
Aard	106.467	1.17759	0.0110876
Pde12	166.897	1.24929	0.0111253
Satb1	1046.75	0.745784	0.011143
Atp7a	1981.75	0.426833	0.0111443
Ocln	161.916	1.73054	0.0111558
Smim13	1055.54	-0.644602	0.0111965
Tmem47	3262.36	-0.554292	0.0111978
Arhgap12	871.969	0.574646	0.0112041
Adamts5	2349.69	1.00881	0.0112154
Smpd3	85.7587	1.28704	0.0112154
Tm9sf1	1800.27	-0.521651	0.0112154
Wt1os	106.182	-1.02485	0.0112154
Zfp763	66.4922	0.930059	0.0112154
Pccb	838.079	-0.709276	0.0112336
Ets1	6261.73	0.491636	0.0112651
Gab1	1050.55	0.638432	0.0112651
Rarres2	3623.55	0.797742	0.0112651
Dgkh	1157.99	0.546079	0.0112816
Cftr	12.5001	2.61716	0.011291
Cyb561d2	268.065	-0.670761	0.011291
AI838599	66.3884	1.23912	0.0112919
Capns1	4356.34	-0.614642	0.0112919
Dapk3	1037.31	-0.547373	0.0112919
Edn2	10.416	3.67068	0.0112919
Pcmtd1	3516.62	0.600467	0.0112919
Pde1b	205.338	1.26086	0.0112919
Palld	8630.42	-0.704617	0.0113359
Mmp17	1315.35	-1.16093	0.011414
Pomgnt1	940.492	-0.599297	0.011414
Ubl4a	810.305	-0.714869	0.0114145
Oxtr	3320.16	-3.06348	0.0114157
Pltp	9648.24	1.42297	0.0114686
Ggta1	684.553	0.698761	0.0115618
Nrm	162.239	-0.631943	0.0115618
1700017B05Rik	1774.17	-0.789936	0.0116029
Ghitm	6509.72	-0.406689	0.0116269
Cma1	2794.17	1.38783	0.0116309
Mfap1a	187.809	0.569606	0.0116347
Itk	567.77	0.975982	0.0116457
Iars	1121.8	-0.768846	0.0116772
Tshz1	1978.6	-0.790747	0.011697
Pgk1	583.962	-0.71507	0.0117155
Manba	739.872	0.976163	0.0117294
Ahr	798.812	0.786725	0.0117582
Zbtb16	943.088	-1.60354	0.0117797
Zfp90	182.762	0.677472	0.0117797
Mrpl16	527.723	-0.882593	0.0117941
Tor1b	1911.63	-0.484367	0.0119009
Pdgfrb	6410.85	0.670108	0.0119014
Psme2	1332.77	-0.747745	0.0119563
Vamp2	2187.87	-0.562131	0.0119609
Lgals9	3455.47	-0.849492	0.0119906
Npc2	7105.39	0.522682	0.0120026
Megf9	617.914	0.484104	0.0120126
Rnf128	98.9108	0.965482	0.0120456
Gmds	381.014	-0.843921	0.0120588
Pcdh11x	271.421	-4.38832	0.0120744
A430033K04Rik	53.1146	0.930552	0.0120756
Zfp438	146.478	0.787399	0.0120756
Ralgapa2	358.918	0.855998	0.0121108
Hspe1-ps3	27.0864	-1.88493	0.0121143
Cdh9	9.47487	2.50498	0.0121222
Fam124b	15.8708	1.77289	0.0121222
Tmem154	161.36	0.925382	0.0121222
5830417I10Rik	18.6678	-2.0967	0.0121438
Adamts17	77.3086	-2.00463	0.0121438
Chd9	2387.98	-0.522618	0.0121438
Atl3	685.983	-0.728143	0.0121618
Cabcoco1	23.3542	1.93555	0.0121654
E430024I08Rik	200.334	0.894631	0.0121859
Cry1	2080.82	-0.8631	0.0122171
Egr1	137757	0.647223	0.0122171
Dkk3	6946.05	0.935858	0.0122183
Gm14216	13.2174	-3.71749	0.0122183
Txndc11	1918.01	-0.732135	0.0122183
Arhgap22	46.668	1.38307	0.0122475
Marveld2	23.8006	1.26053	0.0122732
Zfp810	106.998	1.05387	0.0123449
Slc10a3	325.324	-0.813583	0.0123467
Adam12	3724.54	-1.21825	0.0123785
Hspb7	1256.24	-1.5534	0.0123785
Mbp	818.267	0.559264	0.0123785
N4bp3	498.496	1.00439	0.0123785
Jagn1	425.789	-0.505367	0.0124161
Copz2	1970.96	-1.05586	0.0124247
Kars	1678.61	-0.832967	0.0124843
Abi3bp	6754.13	1.03537	0.0125429
Cln3	465.157	0.678454	0.0125488
Rad51d	255.389	0.704549	0.0125505
BC022960	28.6809	1.41441	0.0125939
Psmc5	1811.43	-0.734658	0.0126
Specc1	464.187	0.649275	0.0126232
Fam120b	876.442	0.44057	0.0126426
Metap1	642.537	-0.615894	0.0126426
Khdrbs3	607.146	-1.15244	0.0126684
Armc7	103.662	0.940267	0.0126703
Stoml1	469.901	0.586327	0.0126905
Aco2	2566.23	-0.501593	0.0127381
Hsp90b1	15687.3	-0.758501	0.0127381
Cct6a	3170.02	-0.87115	0.0127943
Dera	294.698	-0.697992	0.012846
Dhcr7	350.011	-0.937795	0.012846
Tspan15	164.881	0.65861	0.0128732
Ckap2	59.7056	-1.04984	0.0128781
Six4	487.363	-0.718433	0.0128852
[truncated: 1,364 more rows]

## Sheet: HFDmacro_>10%CC3_vs_<10%CC3
Supplemental Data: Table 9. High-fat diet macrophage: >10% CC3 vs. <10% CC3
	baseMean	log2FoldChange	padj.IHW
Cbr2	13854.9	-1.78429	8.44545e-15
Il1f6	134.846	-6.72876	1.64052e-11
Mmp11	1209.75	3.90267	1.64052e-11
Gm15513	80.6591	2.28936	7.6759e-10
Dsc2	89.9058	-9.8504	1.21969e-09
F13a1	28760.9	-1.2237	5.92383e-09
Aldh1a2	609.643	-2.37156	8.25823e-09
Adgrg1	422.458	-1.4468	1.75609e-08
Elavl4	29.4026	8.47762	1.75609e-08
Car12	257.678	-4.47175	1.0367e-07
S100a9	239.437	-6.0586	1.0367e-07
Spon1	3379.37	-2.04003	1.73984e-07
Cfp	8550.32	-1.10115	2.12437e-07
Prss22	147.959	-3.86679	2.12437e-07
Muc20	61.7732	-9.309	2.21298e-07
Ddit4l	574.63	-3.33948	6.48016e-07
Gdpd3	170.22	4.95532	6.76041e-07
Hgfac	138.4	-9.50865	7.19536e-07
Adamdec1	288.914	2.36912	8.98081e-07
Chil3	3607.24	-3.30433	1.4005e-06
Zfyve28	145.99	2.13069	1.78438e-06
Krt7	968.12	-4.10029	2.00648e-06
S100a8	217.279	-4.89824	2.00648e-06
Oas3	596.875	-4.19197	2.1434e-06
Naaa	3415.71	-1.45851	2.20398e-06
Slc28a3	64.0926	-7.50812	2.35503e-06
Esrp1	57.2183	-7.32023	5.08871e-06
S100a1	1074.89	-0.862704	5.49028e-06
Lif	387.46	-1.71824	6.39166e-06
Nova2	129.037	3.97988	7.46597e-06
Serpinb6a	2212.06	-0.861895	9.04706e-06
Nusap1	357.538	-3.45253	9.62904e-06
Ly6a	2393.94	-2.78782	1.04019e-05
Fam214a	613.984	1.25728	1.24494e-05
Ly6e	30947.8	-2.01678	1.86897e-05
Tmem213	81.4167	-6.20977	1.86897e-05
Slc26a4	25.9907	-8.06147	2.44031e-05
Fam110c	208.272	-2.7075	2.54119e-05
Nrep	203.518	2.17373	2.54119e-05
Ptger2	244.46	1.22385	2.54119e-05
Apold1	2935.39	2.03403	2.75412e-05
Ms4a8a	230.426	-1.72565	2.75412e-05
Ablim3	175.049	4.51949	3.2426e-05
A4galt	408.89	-1.36307	3.2983e-05
Aldh7a1	815.646	-0.864364	3.62408e-05
Agr2	43.1451	-8.79104	5.61377e-05
Fcna	1702.81	-1.86656	7.58599e-05
Ndufa4	2461.95	-1.41521	7.58599e-05
Ap2m1	5952.34	-1.24984	0.000125619
Ccl8	19565.7	-2.55881	0.000136745
Cnksr3	522.598	1.03737	0.000136745
Nus1	2036.59	-0.857141	0.000136745
Zfp810	163.974	1.98169	0.000136745
Gm43936	81.1028	2.25156	0.000147404
Tnfrsf14	168.829	-2.23051	0.000160337
Bglap2	29.5398	7.03858	0.00017916
Wfdc2	584.015	-3.47048	0.000190198
Tmem171	342.496	-2.29986	0.00021559
Serpinb5	21.2643	-7.7726	0.000247631
Anxa2	9807.43	-0.932402	0.00025433
Zfat	227.411	1.10055	0.000263245
Actg2	452.036	-2.4797	0.000284694
Ms4a4c	2591.04	-2.49061	0.000284694
Sv2b	40.1525	-6.7992	0.000284694
Cblc	43.6699	-6.41231	0.00028542
Cdh16	34.3929	-8.46374	0.00028542
Dhcr24	116.64	-2.57406	0.00028542
Large2	27.2119	-8.12615	0.000289468
Krt20	27.7836	-8.15696	0.000296978
Iqsec1	611.875	1.131	0.000303221
Adam15	4120.46	-0.842271	0.000341735
Dbi	2483.39	-1.02989	0.000405327
Anxa1	12969.8	-0.906812	0.000439898
Klhl25	251.544	1.13742	0.000439898
Prap1	2097.54	-5.49729	0.000439898
Hdac3	998.411	-0.810428	0.000440694
Ly6i	101.375	-4.04944	0.000530992
Dsg2	69.3599	-4.82975	0.000550729
Grpel2	463.552	-1.26457	0.000554069
Folr2	476.8	-1.38745	0.000575445
Il1f9	23.5785	-5.43302	0.000587049
Gm9733	323.334	-3.15806	0.000610561
Ptpn5	173.438	-4.37914	0.000610561
Foxl2os	28.5427	-6.35661	0.000620634
Sfn	308.063	-3.07764	0.000629275
Cd209f	5465.94	-1.31198	0.000654131
Cd37	1947.64	0.768884	0.00066787
Gimap6	733.898	2.02115	0.000729676
Atf3	28753.9	1.00086	0.000768139
Elac1	205.314	1.49646	0.000777722
Rapgef5	554.651	1.74401	0.000823105
Plp2	446.865	-0.964793	0.000922875
S100a10	4615.44	-1.31939	0.00113885
Col1a1	10116	-3.276	0.00116175
Klhl24	2161.73	0.725148	0.00116201
Stxbp5	1067.64	0.945481	0.00119751
Col6a3	1736.33	-2.58638	0.00141711
Tbc1d12	338.955	1.06475	0.00151539
Avpi1	1026.88	-0.874862	0.00153042
Plec	5584.24	-0.900918	0.00153042
Urah	62.3436	-4.36378	0.00159475
Gm6277	33.9865	2.18608	0.00163987
Cdc25c	45.084	-3.94131	0.00168091
Calml4	426.073	-2.24689	0.00169287
Calb1	12.8439	-7.04561	0.00170939
Ncald	35.7418	-7.55131	0.00176688
Birc2	1915.03	0.82674	0.00184854
Slitrk3	27.3197	-5.30348	0.00185979
Gm17334	220.739	1.21573	0.00205389
AI506816	697.27	-2.58081	0.00212431
Pfkfb3	5764.86	0.919706	0.00212431
Rarg	419.459	-0.938415	0.00212431
Plscr4	458.398	1.33658	0.00218534
Ifne	24.4047	-7.96956	0.00221678
2810013P06Rik	473.524	1.17909	0.00227616
Ahrr	159.866	1.61621	0.00227616
Arap3	746.332	1.52602	0.00227616
Gm9725	32.702	2.13981	0.00227616
Junb	109021	0.651804	0.00227616
Lmnb2	323.443	-1.70089	0.00227616
Nop10	1317.5	-1.00946	0.00227616
Pla2g2d	952.439	3.46873	0.00228061
Gm10382	605.182	0.904401	0.00230158
Snx2	6654.26	-1.48465	0.00232074
Dach2	29.0185	2.49751	0.00236227
Calr	30254.2	-0.970492	0.00252976
Prom1	401.683	-2.88589	0.00252976
Cdiptos	100.239	1.5302	0.00253764
P3h2	949.219	2.34027	0.00259996
Sphkap	16.0726	-7.3579	0.0026372
Acsl1	892.442	0.680434	0.00269338
Mrpl23-ps1	665.464	1.05622	0.00273805
S1pr1	1532.06	1.06195	0.00280266
Nrk	45.4195	-5.48471	0.00287467
AI661453	14.8636	-7.25606	0.00288256
Pkmyt1	313.037	-2.0283	0.00288256
Prxl2a	1646.77	-2.28418	0.00296668
Car2	879.166	-2.95943	0.00297059
1600020E01Rik	409.645	0.93132	0.00307448
Aldh18a1	375.711	-1.35047	0.00307448
Hspa12b	46.2806	2.46946	0.00307448
Cntrl	1331.37	0.543715	0.00307647
Gm19557	90.8403	1.64497	0.00307647
Slc13a3	405.91	-1.67301	0.00324832
Tmprss4	166.348	-4.33972	0.00331532
Rn7sk	143.083	1.30982	0.00333719
Ifitm3	18114.8	-1.50359	0.00335449
Kap	22.533	-7.85464	0.00341967
Ccl3	18995.1	0.917104	0.00342213
Krt83	64.8563	-4.21654	0.00362176
Anks3	490.766	0.941789	0.00373328
Cox6c	3177.63	-0.923665	0.00373414
Alpl	319.747	-3.13621	0.00373635
Fos	47189.2	0.750206	0.00379273
Grm7	14.5151	-7.21542	0.00379273
Ces2b	85.3684	-5.41557	0.0040514
Pilra	577.158	-0.927301	0.0040514
Lamc2	662.441	-2.64381	0.00411639
Ltc4s	251.181	-1.6583	0.00413395
Ppp1r3d	184.622	1.19122	0.00416328
Ccnd1	1086.44	-1.84688	0.00446686
Gm11942	307.693	-1.1408	0.00450986
Fam161a	82.473	2.04601	0.00452168
H4f16	259.155	1.15579	0.00454191
Fkbp11	146.552	-2.63366	0.00457386
C3	8366.66	-1.58055	0.00476282
Cdcp1	89.1038	-2.56046	0.00476282
Pof1b	15.9745	-7.35957	0.00476282
Ces1d	792.407	2.15607	0.0049899
Atp2c2	32.8415	-6.50131	0.00514279
Prdx2	1477.81	-0.792549	0.00514279
Atp6v0a4	12.5858	-7.01528	0.00525922
Lgals1	16219.7	-1.38818	0.00528316
Gas6	12377.2	-0.835018	0.00529632
Syn1	23.2528	-3.24445	0.00529632
Supt20	1341.8	0.741334	0.0053776
Zfp182	181.447	1.09467	0.00541088
Fstl4	8.2795	-6.40313	0.00541798
Galnt15	252.911	1.74026	0.00553709
Col6a2	5584.4	-2.70868	0.00554452
Metap1	834.006	-0.772976	0.00554452
Tmprss11g	27.1718	-8.12394	0.00554452
Tmem136	31.4567	3.02673	0.00575722
Trim63	27.9142	3.97182	0.00583736
Moxd1	18.313	-5.13096	0.00587852
Ankrd35	8.26479	-6.40355	0.00599361
Ing3	1176.93	0.688627	0.00599361
Akr7a5	485.037	-0.874268	0.00610952
Romo1	692.688	-1.15894	0.00615018
Sowahb	49.17	-5.03941	0.00615018
Spink1	82.1971	-9.71967	0.00615018
Mob3c	778.467	0.865273	0.00625139
Slfn4	371.942	-3.35807	0.00646132
Paqr3	41.9266	-2.0999	0.00647485
Glb1	1001.24	0.735636	0.00654797
Zfp839	161.872	1.14357	0.00668298
Isg20	442.709	-1.35618	0.0067374
Rpn2	6682.18	-0.581347	0.0067374
Msmo1	869.394	-0.840529	0.0067884
Inhbb	421.314	-2.36	0.00684075
Zfp36	84591.3	0.700095	0.0070833
Nxpe5	1732.24	-0.939441	0.00720169
Fam193b	558.471	0.866301	0.00723815
Fbp2	16.7052	-7.42179	0.00724232
Hspb7	50.5207	-2.11804	0.00724232
Ptafr	8195.66	0.666065	0.0073788
Fbrsl1	1225.2	0.77472	0.00773321
Zfp658	170.412	1.36226	0.00773321
F3	2602.65	-2.19434	0.00774368
Mal2	140.326	-3.10236	0.00774368
Tnfaip3	11401.6	0.914773	0.0078062
Nfkbiz	11263.4	0.538065	0.0078145
Htr1b	41.5899	2.17331	0.00783718
Nptx2	13.3826	-7.09514	0.00783718
Ostc	2179.68	-0.931825	0.00783718
Satb1	189.712	1.79596	0.00783718
Slc39a8	517.589	-1.34125	0.00783718
Stra6l	146.209	2.22937	0.00807686
Isoc1	2325.79	-0.739152	0.00807871
Atxn7	828.255	0.769816	0.0081216
Mertk	1464.63	0.663874	0.0081216
Oasl2	1560.96	-2.0829	0.0081216
Ndst1	731	1.03574	0.00816042
Map7d3	50.4123	1.38445	0.00818079
Gm13509	367.02	-1.25646	0.00825434
Gadd45b	17326.3	0.705935	0.00827557
Tspan8	224.951	-3.02636	0.00827557
Ttk	47.1763	-3.58128	0.00827557
Ifi27l2a	10099.1	-2.76423	0.00828395
Il31ra	18.8762	-5.12309	0.00828395
Kcnj10	398.424	1.52038	0.00828395
Creld2	2637.21	-1.22801	0.00836046
Atg9b	55.3096	-2.28806	0.00839119
Sdk1	73.6533	-3.49735	0.00842354
Myct1	323.773	2.72159	0.0087655
Reep5	3221.1	-0.681137	0.0087655
Thop1	243.995	-1.80186	0.00881656
Mcm3ap	303.374	0.995401	0.00895956
Pcdhb14	8.35258	-6.41568	0.00896373
Pcdh17	92.001	1.19682	0.00919518
Ighg1	22.348	-7.84199	0.00937523
Ntn4	102.01	1.67034	0.00937523
Sema3c	359.429	-2.04235	0.00937523
Fmc1	219.819	-1.34685	0.00940654
Oasl1	2303.8	-1.51475	0.00945827
Col6a4	1035.42	-2.5359	0.00953975
Rps2	3734.26	-0.504926	0.00961875
Ankhd1	2341.28	0.603923	0.0100359
Rhbdl2	13.5341	-7.11939	0.0101002
Jade1	590.765	0.785052	0.0101296
Cyp4b1	322.921	3.15324	0.0106727
AAdacl4fm3	29.1629	2.19167	0.0106937
Gm29340	166.811	1.05778	0.0106937
Txndc17	2141.93	-0.833481	0.010738
Nipal1	57.9971	-1.70283	0.0107949
Cdca8	314.417	-2.34493	0.0108386
Pdxdc1	1337.66	-0.496245	0.0110384
Tmem8	1376.62	-1.65343	0.0110384
2022-09-08	1076.54	-0.616156	0.0111814
Camkk2	912.999	-0.753398	0.011326
Cd84	5224.83	0.728267	0.011326
Dpys	201.197	1.44605	0.011326
Etohd2	119.37	1.27956	0.011326
Mrgpre	46.6361	2.55421	0.0113987
Ano9	18.7486	-6.61913	0.0116394
Gale	260.677	-1.05246	0.0116394
Col11a1	23.4932	-7.91088	0.0119742
Ccnb1	180.831	-3.52489	0.0120733
Emp3	6969.09	-0.860991	0.0121943
Pik3c3	438.007	0.750415	0.0121943
Ubn1	2911.81	0.570923	0.0124892
Psat1	506.052	-1.46222	0.0126277
Pla2g2e	23.0293	-7.88512	0.0127137
Rps19	3700.56	-0.441773	0.0127137
Galnt13	7.66068	-6.2896	0.0127613
Trap1	1390.04	-0.96785	0.0128872
Alkbh5	2464.22	0.461665	0.0132401
Pepd	5456.54	-0.914296	0.0132401
Cited2	2280.92	0.529405	0.0132461
Gpx1	26663.4	-0.780081	0.0132461
Nme4	421.304	-1.56861	0.0132461
Bst2	3168.7	-1.48039	0.013314
Acly	3438.44	-0.55758	0.0134319
Col3a1	15966.4	-2.86469	0.0136007
Ahr	3029.96	1.11646	0.0136972
Krt19	1317.09	-3.09639	0.0136972
Fbxw17	325.303	-1.13602	0.0137272
Casp2	401.261	0.86723	0.0137961
Ivns1abp	8591.48	0.691664	0.0137961
Trim36	494.943	0.674844	0.0137961
Wfdc17	11505.5	-1.12254	0.0137961
Jmy	1047.67	0.959303	0.0139619
Acta1	71.2597	-1.73778	0.0144066
Gm29675	17.3802	3.12352	0.0144066
Snx29	988.293	0.960207	0.0144066
Uimc1	737.655	0.511722	0.0144395
Ube2c	492.85	-2.87259	0.0145265
Gm4524	14.2151	4.93018	0.0145421
Gm5122	6.09348	-5.96544	0.0145421
Mef2c	4626.46	0.507642	0.0145421
Lrfn3	22.8315	-4.00023	0.0146644
Mdh1	3545.82	-0.840151	0.0146644
Vtn	8.87769	-6.50904	0.0150573
Ppp1r16b	220.261	1.61853	0.0150802
Lgr6	50.8694	-3.78801	0.0152693
Calcb	18.4568	-7.56237	0.0153266
Tedc1	88.3084	-2.11312	0.0153266
Zbp1	1184.23	-2.47106	0.0153266
Bpnt1	550.596	-0.738657	0.0153659
Cd207	862.08	-2.70898	0.0153659
Plxdc2	3729.82	0.969319	0.0154321
Coq10b	3848.13	0.439328	0.0154845
Rgs2	7582.12	0.78812	0.0154845
Syt13	11.4098	-6.86835	0.0158682
Cnn1	503.423	-1.67971	0.0160409
Gm10039	303.121	-1.56424	0.0160409
Gm5086	300.31	1.25318	0.0160409
Rpe	567.953	-0.993592	0.0160409
Suclg2	603.849	-0.709412	0.0160557
Aqp1	1338.47	2.11797	0.0163499
Tuba1b	1692.99	-1.54419	0.0165464
Vill	64.611	-3.67609	0.0165464
Cox7a1	31.6633	-1.89734	0.0166868
Uhrf1	243.166	-2.20758	0.0166868
Mrpl14	362.999	-1.04523	0.0167542
Pdha1	1343.96	-0.817116	0.0167542
Zfp512	547.763	0.794769	0.0167542
Gm10433	6.9493	-6.16114	0.0169377
Prdx4	1784.74	-0.88454	0.0169438
St14	442.584	-2.55818	0.0169438
Zmynd8	864.458	0.95655	0.0169438
Hhex	42.0889	1.8926	0.0170576
Lcn2	2787.37	-4.41431	0.0170576
Psme2	3043.69	-1.17399	0.0170576
Pcx	172.437	-2.86583	0.0171216
Pira2	126.178	-1.15808	0.0171722
Tg	59.245	2.02555	0.0171737
Dio3os	6.85674	-6.14107	0.0174569
Gm36970	8.14221	-6.37704	0.0174569
Tra2a	1543.5	0.488435	0.0176644
Irf1	2232.75	1.07294	0.0177333
BC030867	109.765	-1.96959	0.0177589
Ifrd1	33345.7	0.772447	0.0177589
Helz2	417.007	-1.07661	0.0178748
Txndc5	2885.43	-1.1282	0.0178748
Uvssa	191.62	1.07614	0.0178748
Zkscan14	500.026	0.741654	0.0179712
D730003I15Rik	377.025	1.06721	0.018031
Pcyox1l	152.387	-1.27718	0.0182673
Paxbp1	1437.16	0.920574	0.0183694
Ifit3b	85.2756	-3.69875	0.0185223
Kcnip3	14.2082	-5.31091	0.0186214
Gm26532	262.76	1.00733	0.0186219
Eif3i	1230.11	-0.789815	0.0186931
Bhlha15	9.66181	-6.62411	0.0186985
Kif23	435.541	-1.51257	0.0186985
Unc13a	97.0044	1.12353	0.0186985
Gm37494	227.305	0.967972	0.0187489
Hint1	2708.5	-1.05932	0.0188796
Slc7a11	4795.56	1.8457	0.0188796
Rnd1	672.637	1.38196	0.0189471
Hpgd	2437.64	0.857094	0.018974
Tubb4b	1669.23	-0.904715	0.0190731
Zfp467	247.653	1.17001	0.0192974
Cenpm	86.3	-3.16037	0.0196704
Nes	49.7914	2.23419	0.0196704
Pisd-ps1	310.158	0.967669	0.0196704
Rtp4	1320	-2.03827	0.0196704
S100a6	2159.85	-1.18462	0.0196704
Ccnb2	525.206	-2.07689	0.0197078
Lrp2	6.68047	-6.08948	0.0197078
Txnip	3854.29	1.34171	0.0197078
Gm37465	14.7763	3.31415	0.0197155
Apoe	515234	1.00392	0.0199782
Olfm4	78.1193	3.01507	0.0202274
Uqcrb	1469.33	-0.928614	0.0202274
Fsd1	6.72393	-6.107	0.0206014
B430212C06Rik	8.66314	5.22947	0.0206647
Fcrls	16956.8	-0.809626	0.0207322
Acta2	1722.41	-1.71519	0.0208614
Ifitm2	3854.19	-0.750492	0.0208614
Gm46224	1049.71	0.844145	0.0210208
4931440P22Rik	1228.97	0.68444	0.0210628
Lhpp	279.082	-1.08842	0.021247
Oas1a	1403.07	-1.81402	0.021503
Piga	433.498	-0.750502	0.021503
Calcoco1	1120.12	1.09284	0.0215307
Cd52	5223.36	-0.812793	0.0222679
Pgbd5	8.29376	-5.43037	0.0222679
Cnot3	531.277	0.68668	0.0225504
Slc6a2	29.3626	-7.26353	0.0225617
Pbld1	31.2078	2.28538	0.0228559
Gm42515	61.5389	2.00241	0.022894
Jmjd1c	5140.73	0.666839	0.0229434
Gm9887	73.055	1.50147	0.0230081
St13	3638.19	-0.572328	0.0230913
Stk39	428.854	-1.5398	0.0230961
Diras2	44.0797	2.51344	0.0232329
Cdip1	1172.7	0.503822	0.0232669
Eif1ax	1456.62	-0.774679	0.0232669
Cep135	338.957	0.765827	0.0234059
Pla2g7	16111.3	0.940489	0.0234059
Ndufa1	1356.15	-0.69772	0.0234696
Dhx32	507.4	-0.595531	0.0235021
Grk4	90.1447	1.2173	0.0235021
Npl	2932.3	-1.43046	0.0235021
Atp5g1	1314.5	-1.16349	0.0235355
Col6a1	6171.22	-2.47769	0.0235355
Bmp7	60.2844	-5.03233	0.023556
Fggy	224.921	-2.87886	0.023556
Grina	7821.87	0.898511	0.023556
Lpcat4	291.652	-1.30205	0.023556
Serpina1a	9.70999	-6.64216	0.0235835
Artn	6.00142	-5.94548	0.0237593
Cep83os	94.0159	1.42774	0.0237593
Hsd17b12	2785.91	-0.714512	0.0237593
Plet1	615.269	-2.38071	0.0237593
Zfp638	1371.26	0.448067	0.0237593
Fzd7	380.679	0.912119	0.023787
Ibtk	812.479	-0.537197	0.0238416
Smarca2	2028.78	0.567962	0.0238975
Pclaf	587.715	-2.26251	0.0241098
5430403G16Rik	31.089	1.69691	0.0241461
Slc1a1	46.0183	-3.30424	0.0241937
Fam76b	688.321	0.587179	0.0243639
E130307A14Rik	156.569	1.04657	0.0243803
Gm14230	6.83506	-6.12364	0.0243803
Ppbp	227.682	-3.20413	0.0244306
Arhgap15	2212.39	0.682844	0.0245362
Fkbp4	2681.45	-0.860673	0.0248354
Cirbp	764.499	0.701354	0.0249604
D430042O09Rik	258.118	0.726647	0.0250752
Pim3	6122.1	0.77525	0.0250752
Cd83	66553.8	0.810478	0.0253358
Abca1	17040.9	0.569972	0.0253363
Gm12195	43.4139	1.85156	0.025759
Ifi214	60.5225	-2.66423	0.025763
Gm12250	59.1135	-2.61827	0.0258743
Oas1g	336.098	-2.04769	0.0258743
Slco2b1	2126.45	0.683406	0.0258743
Irs2	6939.14	0.801062	0.0259793
Rnft2	7.38129	-6.23667	0.0259793
Gm45605	31.9844	1.66994	0.0260896
Sesn2	667.905	0.758806	0.0260896
Irf7	4070.68	-2.2671	0.0262255
Zfp521	269.659	1.8727	0.0263062
Adamtsl2	12.5575	-7.00563	0.0263494
Rbbp7	4083.11	-0.777671	0.0263494
Angptl3	66.9317	1.06879	0.0264485
Kif21b	257.878	0.942191	0.0264485
Akr1b3	1204.58	-0.939621	0.0267328
Cd300lf	2990.02	1.3294	0.0267328
Mbd4	170.973	0.896101	0.0267328
Ythdc2	428.856	0.965614	0.0267328
Rasa1	1773.76	0.56503	0.0268948
Atp5g3	4187.49	-0.956615	0.0269018
Kcnab2	1196.66	-1.41804	0.0277193
Ccdc82	980.886	0.700251	0.0279499
Pinlyp	23.1407	-7.89142	0.0279499
Tspo	2665.96	-1.29616	0.0282079
Bace2	285.06	-2.02632	0.0284087
Adgrl4	173.917	2.05322	0.0284184
Folr1	7.36367	-6.24163	0.0285538
Tubb5	4144.2	-1.57014	0.0286672
Mmp7	46.8525	-4.35928	0.028771
Fam124a	80.3437	2.02106	0.0288339
Aldh1l1	46.2671	-3.45961	0.0288579
Banf1	1291.52	-1.27401	0.0288579
Kcnd2	11.2805	-6.85295	0.0288579
Traf3ip3	224.52	0.834411	0.0288579
Oas2	968.862	-1.60626	0.0289698
St18	152.591	1.72106	0.0289698
Susd6	3900.98	0.661563	0.0290117
Pik3ip1	141.842	1.59	0.029032
Ptger4	3047.84	0.591755	0.0292107
Trpc4	10.7918	-4.9462	0.0294199
Rcn3	2740.77	-1.23913	0.0295457
Acat1	2189.99	-0.781167	0.0297366
Klf10	4173.67	0.51357	0.0297554
Tubgcp5	417.678	0.985076	0.0301065
Xpnpep1	1547.55	-0.868462	0.0301065
Atp10b	65.5927	-4.67941	0.0301743
Tmem71	340.1	0.834735	0.0302521
Sparc	9020.87	-2.32423	0.0303918
Serpina1c	7.93545	-6.35192	0.0303977
Xpc	198.821	0.777799	0.0304137
H2aw	68.2982	1.19261	0.0307958
Phf14	381.638	0.598546	0.0307958
Rnf213	1158.6	-1.40584	0.0307958
D130040H23Rik	88.389	1.54193	0.0309013
Rab43	489.984	0.517664	0.0309928
Ccl12	6000.76	-1.79383	0.0312996
Ankrd55	160.253	1.04451	0.0314442
Sprr2d	197.916	-10.9872	0.0314442
Tceanc	155.099	1.76395	0.0314882
Atp5o	297	-1.16796	0.0317584
Cyp3a13	24.0373	-4.81559	0.0319269
Tpm2	1070.42	-1.735	0.0319269
Actb	102523	-1.15596	0.0320317
Pole	136.081	-1.77485	0.0321824
Mrpl30	526.728	-1.06611	0.0322147
Rasgrp3	852.928	1.34269	0.0325515
Nenf	679.405	-0.561138	0.0326905
Ddx24	2427.43	-0.499028	0.033052
Ier5	11287.4	0.735763	0.033052
Il24	7.34909	-5.2483	0.033052
Ndufb11	1340.06	-0.734368	0.033052
Accs	111.699	1.19246	0.0331197
Astn2	9.06917	-5.55019	0.0333116
Gm48889	21.5145	3.06785	0.0333116
Slc28a2	447.439	-1.45998	0.0338988
Gbp2	949.705	-0.728043	0.0339194
Arhgap25	1728.75	0.825085	0.034023
Hsbp1	3955.23	-0.829349	0.0340346
Ech1	2119.11	-0.677969	0.0341441
Ap2s1	2880.38	-1.10995	0.0341523
5330417C22Rik	193.036	-5.61754	0.0342182
Cmpk2	240.48	-1.57027	0.0342182
Eef1akmt1	262.607	-1.23685	0.0342182
Gm26887	55.9104	1.50357	0.0342182
Gm37305	141.696	1.12974	0.0342182
Ikzf3	1236.72	2.26822	0.0342182
Trim24	344.325	0.855475	0.0342557
Ttc14	1104.34	0.512071	0.0345916
Cfap69	8.38839	-6.42889	0.0347602
4930555A03Rik	44.7605	1.91608	0.0348802
Fkbp3	606.816	-0.839773	0.0348954
Lekr1	199.648	0.870857	0.0348954
Uqcr11	1387.13	-1.13261	0.0348954
Kif15	168.16	-1.53572	0.0351669
Mgst3	482.868	-1.19045	0.0357152
Birc5	499.698	-2.63348	0.0357509
Serpinh1	4216.89	-2.53722	0.0357509
Trim30d	264.342	-1.58738	0.0357509
Vsig10	145.77	1.45607	0.0357509
Cd320	161.314	-1.55163	0.0359301
Rps6ka2	372.95	1.28096	0.0359301
Sftpd	264.273	-2.69175	0.0359301
Lsmem1	152.38	1.34779	0.036147
Nsmce1	621.29	-0.908925	0.036147
Ifi35	734.935	-1.26125	0.0363073
Tmem39b	222.404	-0.971695	0.0363073
Smagp	1438.76	-0.582551	0.0363169
Spcs1	2155.85	-0.66004	0.0365261
Pfdn1	412.913	-0.980189	0.0365478
Dll1	91.2722	2.0869	0.0367468
Ndufa5	650.247	-0.980471	0.0368741
Oxct1	2593.79	-0.482905	0.0370997
Pdia4	7303.14	-0.988776	0.0370997
F10	1004.84	-0.875185	0.0371089
Kdm4c	514.482	0.611157	0.0375166
1200007C13Rik	208.564	1.8373	0.0375937
Gm8818	575.879	1.13158	0.0375937
Rapgef3	47.0903	1.75694	0.0377507
Bdkrb2	127.352	-3.39029	0.0377704
Copz2	544.026	-0.789168	0.0377704
Cox5a	1275.67	-1.03702	0.0378627
Nos1	10.1801	-4.25879	0.0378627
Tslp	368.452	1.04105	0.0378755
Atp5e	2013.75	-0.921057	0.0380865
Fam214b	2102.53	-0.713126	0.0380865
Rxfp1	295.858	-2.2317	0.0383911
Col1a2	10053.8	-2.42271	0.0384659
Clk1	4021.16	0.658411	0.0389387
Gli2	49.058	-3.14469	0.0389621
Slc26a1	85.1127	-2.51996	0.0391551
Tor1aip2	2399.84	-0.640404	0.039641
Mesd	675.446	-0.829879	0.0397861
Casp7	370.647	-0.77236	0.039909
Rsrp1	9963.74	0.629591	0.0402848
Tars	907.674	-0.903269	0.0408342
Adrb2	2310.09	1.30066	0.0411051
Ipo4	343.473	-1.03414	0.0411051
Lmcd1	200.611	1.95002	0.0412585
AI987944	153.763	0.96105	0.0412956
Gm8189	103.977	1.305	0.0412956
Maff	2061.49	0.869792	0.0412956
Mthfd1	631.711	-1.0602	0.0412956
Slc25a45	563.721	0.87902	0.0412956
Slc27a1	1473.85	0.868263	0.0414081
Ly6c1	395.79	-2.37143	0.0418055
Ly6c2	2777.23	-3.34022	0.0418055
Park7	2384.1	-0.896865	0.0422397
Rnf183	10.2042	-5.73503	0.0422854
Snx3	10145.6	-0.70997	0.0427561
Gm17971	223.818	0.957385	0.043578
Txn2	2397.51	-0.676224	0.043578
Gm25379	9.87764	-3.69697	0.0436697
Psme1	3244.22	-0.82004	0.0436697
Cyp4f18	7311.52	1.93092	0.0437508
Polr2h	231.114	-0.843163	0.0437508
Sfi1	274.958	1.02261	0.0437508
Tspan1	459.734	-3.96644	0.0437508
Crtc2	6736.94	0.658233	0.0439254
Gm16169	15.0645	-7.27139	0.0439254
Jun	14251.7	0.904673	0.0439254
Tm7sf2	89.1773	-1.40221	0.0441408
Mbd5	293.445	0.793823	0.0446799
Vegfa	12027	0.686613	0.0447879
Med21	611.201	-0.722115	0.0448495
Tspan18	478.662	2.75851	0.0454589
Bmp2	2409.75	0.882965	0.0455249
Snx22	4.84848	-5.63259	0.0455249
Cep55	154.072	-2.11997	0.0458753
Matk	712.639	1.15898	0.0458753
Nedd8	1883.57	-0.850771	0.0458753
Tcp1	2270.15	-0.767095	0.0458753
Cox6a1	5184.78	-0.764734	0.0460477
Lratd1	42.9611	-4.22919	0.0460477
Mlec	1695.85	-0.820975	0.0460477
Mylip	2017.02	0.855391	0.0460477
Ndufa13	1896.33	-0.751032	0.0460477
Zfp963	64.6953	1.22938	0.0460477
Clta	3609.03	-0.716346	0.0466463
Ect2	198.111	-1.97327	0.0471284
Rexo5	142.473	0.862724	0.0472114
Srpx2	29.9987	2.00701	0.0472114
Anxa6	5960.55	-0.513449	0.047216
Angpt2	705.166	2.28519	0.0477015
Crybg2	27.6483	2.0132	0.0477015
Top2a	1096.58	-1.71205	0.0477015
Atf7ip	1425.63	0.651705	0.0481422
Gm20703	79.9897	1.05721	0.0481422
Hdgf	2924.16	-0.638288	0.0481422
Nme1	478.295	-1.2629	0.0484434
Plxdc1	257.726	0.777308	0.0485394
Col4a3bp	785.697	-0.478775	0.048547
Pamr1	853.831	2.60892	0.048547
Sowahc	2315.34	0.699122	0.048547
Ttyh1	44.8201	1.98501	0.048547
Plk3	1621.25	0.709953	0.0486585
Abcc3	2100.85	0.87998	0.0486829
Rbak	127.697	1.11131	0.0486829
Tfdp2	363.447	0.875037	0.0486829
Hmg20a	780.139	0.790574	0.0487677
Cpne3	1598.96	-0.497663	0.0487942
Slc5a1	13.2666	-7.09095	0.0488221
Uqcr10	1496.94	-1.17772	0.0488829
Sash1	733.088	0.656234	0.0490872
Abhd3	70.1402	1.71541	0.049118
Cyp27a1	2306.41	1.00201	0.0491823
Hey1	151.285	2.89435	0.0491823
Slc12a6	685.035	0.58166	0.0491823
Astl	40.0484	2.96055	0.0493426
Dusp1	49636.6	0.868379	0.0493426
Mllt10	707.237	0.588971	0.0493426
Khnyn	745.088	0.689732	0.0494601
Kcnip4	4.64765	-5.56782	0.0495467
Serpina1b	10.8999	-6.80759	0.0499367
Ifi44	535.809	-1.89477	0.0499639
Psma6	2540.16	-0.898676	0.0499639

## Sheet: Epithelia_Estrus_vs_Others
Supplemental Data: Table 10. Epithelia: Estrus vs. Others
	baseMean	log2FoldChange	padj.IHW
Cxcl13	26.1099	3.41654	3.40596e-07
Cd109	426.737	-3.57615	0.000308658
Fap	12.8765	2.51223	0.000308658
Gm38161	21.2359	2.95211	0.000642106
Gm15718	54.099	1.17405	0.00118713
Neat1	9448.94	2.09228	0.00118713
Rpap2	173.235	0.618381	0.00118713
Slc12a3	60.046	-3.81913	0.00118713
Gm12347	9.32596	-4.00532	0.00143917
Abca9	186.274	2.37142	0.00159502
Fibin	27.249	2.7598	0.00159502
Snph	17.7113	1.97925	0.00159502
Gm13456	89.5895	-1.19318	0.00171094
Saa3	210.644	4.37637	0.00171094
Gm6375	32.3417	-1.33815	0.00189493
Inpp5e	484.244	0.723376	0.00189493
Gm20568	40.9354	-2.84738	0.0023097
Gm44250	200.603	-0.814776	0.0023097
Gm24951	13.4494	-1.27921	0.00295056
Tpt1-ps3	278.993	-0.993672	0.00295056
Gm6581	80.8667	-0.987867	0.00308943
Gm6863	63.1443	-0.838955	0.00308943
Clec10a	136.355	2.31895	0.00321099
9630010A21Rik	28.3141	1.23637	0.00329623
Tpt1-ps6	30.1192	-1.15357	0.00329623
Gm13835	130.318	-0.59933	0.00330473
Gm26877	161.613	-2.97403	0.00330473
Hsd17b11	832.749	-1.27774	0.00330473
Liph	108.441	-2.23182	0.00330473
Gm13772	17.4526	-1.17948	0.00332816
C6	10.8427	5.16905	0.00345527
Coq10b	3194.53	-0.809815	0.00345527
Gm5121	33.079	-0.967253	0.00345527
Gm8210	424.295	-0.713864	0.00345527
Plxdc2	230.879	1.82056	0.00345527
Rpl28-ps1	27.5974	-0.969033	0.00345527
Icosl	152.948	1.06967	0.00360822
Bmp2	206.82	1.74852	0.00364328
Jade2	28.3772	0.874748	0.00374605
Nf2	1860.5	0.719817	0.00374605
Tmem41b	886.994	-0.616299	0.00374605
A630072M18Rik	11.0436	1.49989	0.00380845
Upk3b	1169.7	2.28944	0.00380845
Adamts16	79.0178	2.67633	0.00390453
Cyp3a13	442.045	-3.4226	0.00409372
Pltp	655.5	1.99518	0.00409372
Rps13-ps2	109.745	-0.831	0.00451673
Zfp213	64.945	1.20138	0.00451673
Mir7678	34.094	2.37513	0.00452236
4930461G14Rik	22.2781	-4.08839	0.00455424
Tango6	230.913	0.792181	0.0047604
Slc51a	41.4269	3.77302	0.00477636
Fdx1	1414.25	-0.682386	0.00481046
Htra3	362.853	2.24277	0.00481046
Adamtsl5	42.0538	1.83098	0.00505188
Ednrb	229.687	2.78047	0.00529994
Btnl2	12.0664	3.90006	0.00537111
Tti2	180.624	0.601916	0.00537111
Gm5559	150.517	-0.881482	0.0054664
Cd163	72.0822	2.79771	0.00551832
Eif3i	3348.32	-0.467812	0.00551832
F13a1	615.457	3.48261	0.00551832
Gm15696	17.0018	-1.02786	0.00551832
Gm4963	39.9715	-0.92447	0.00551832
Gm6169	68.962	-0.900204	0.00551832
Ifi27l2b	48.5026	-2.74741	0.00551832
Lrrc56	52.8218	0.729526	0.00551832
Nid2	186.334	1.96821	0.00551832
Osr1	42.5441	2.26667	0.00551832
Pid1	213.094	1.48484	0.00551832
Rfx5	230.527	0.625393	0.00551832
Rpl7-ps7	195.507	-0.900692	0.00551832
Plagl2	213.322	0.840576	0.00553557
Rpl18-ps2	43.7591	-0.812131	0.00601973
Tsks	5.72113	2.09309	0.00601973
Fam129c	47.2689	1.03979	0.0062906
Lacc1	150.358	1.79905	0.0062906
Map3k4	831.457	0.637821	0.0062906
Nlrp3	360.043	2.04444	0.0062906
Tmem204	24.2363	1.74299	0.00653152
Fcgrt	559.369	1.85104	0.006697
Gm2387	7.81884	-1.383	0.00671236
G0s2	118.336	2.99497	0.00685003
Gm26510	40.3201	1.67857	0.00685003
Gm36161	19.8108	2.26551	0.00685003
Krt36	65.0465	-1.95783	0.00705937
Lrrn4	365.836	2.27303	0.00705937
Trp53bp1	876.78	0.467203	0.00705937
Mylip	428.999	1.09737	0.00711925
Adh1	206.806	1.67004	0.0072338
1600014C10Rik	1328.08	2.88256	0.00725273
Msmo1	2994.65	-1.3938	0.00737304
Neurl1a	63.6029	1.34341	0.00739348
Eef1b2	3439.66	-0.590526	0.00740375
Nab2	270.395	-1.54604	0.00744359
Chp2	23.0278	2.6573	0.00763721
Colec12	264.071	1.86444	0.00765857
Txnl1	3699.32	-0.507649	0.00765857
Gm9892	136.754	-0.753346	0.00769154
Stab1	320.568	2.36933	0.00772781
Fbxl13	19.2797	-1.6682	0.00783334
Mn1	28.5588	2.01433	0.00786877
Osm	179.304	2.26101	0.00786877
Sspn	30.2831	1.81529	0.00786877
Gm17083	7.48921	1.94113	0.00822157
Ercc4	328.943	0.66402	0.00832946
Ccdc57	154.295	0.874431	0.0084544
CT010467.1	61167.5	-1.70105	0.0084544
Gm47692	71.6167	-0.968385	0.0084544
Wdr37	509.273	-0.690807	0.0084544
Nod1	561.096	1.02136	0.0084821
Eef2	23907.3	-0.547372	0.00852905
Prdx1	24147.3	-0.427307	0.00856051
Cntnap3	13.3558	2.84152	0.00882213
Cd33	148.515	2.15669	0.00883408
Csnk2a2	482.978	-0.807882	0.00883408
Gm10134	13.6016	2.52965	0.00883408
Gm2225	14.5158	-1.53064	0.00883408
Gm30624	3.98411	-3.11487	0.00883408
Krt84	1098.69	-2.64394	0.00883408
Patz1	231.146	0.794117	0.00883408
Rpl15-ps5	80.3845	-0.752568	0.00883408
Rpl8	8107.18	-0.528724	0.00883408
Serping1	3560.94	1.81393	0.00883408
Tmem151a	200.186	2.12214	0.00883408
Gm10288	74.6154	-0.697809	0.00886257
Pcolce	250.173	1.31903	0.00908883
Prrc2c	4149.42	-0.838719	0.00963086
Bmpr2	586.386	-0.525898	0.00964387
Brat1	141.362	0.737104	0.00964387
Csf1r	1397.66	2.29465	0.00964387
Hlcs	512.337	0.563837	0.00964387
Gm28502	8.61647	-2.56984	0.0101958
Pik3r2	418.322	0.503269	0.0101958
Lrrn2	6.98558	2.5912	0.0102545
Crkl	910.519	-0.661737	0.0102689
Gm5865	29.4336	-0.78739	0.0102689
Ankrd13d	60.9981	0.908315	0.0102901
Lrrc61	85.6003	0.843936	0.0102901
Tril	24.7662	2.19806	0.0102901
Socs3	6238.28	1.2953	0.0106392
Nwd1	8.06924	1.82104	0.0106419
Pdgfa	1431.91	-1.06584	0.0106419
Rpl17-ps10	17.7186	-0.905573	0.0106926
Gm12715	494.189	-0.887688	0.0107303
Adap2	46.5166	2.3103	0.0108379
Boc	403.536	0.798908	0.0108379
Brd8	1449.76	0.477537	0.0108379
C1ra	152.224	1.69024	0.0108379
Gm14586	124.608	-0.629399	0.0108379
Gm5552	37.7582	-1.75414	0.0108379
Gm6392	10.8431	-1.22424	0.0108379
Gm8325	98.0743	-0.625274	0.0108379
Gm9294	34.6721	-0.981447	0.0108379
Prlh	9.1941	-2.56386	0.0108379
Rpl28-ps3	53.057	-0.797293	0.0108379
Rpl31-ps8	82.9885	-0.774331	0.0108379
Rps18-ps3	136.024	-0.697121	0.0108379
Rps5	8780.64	-0.564804	0.0108379
Slc9a2	176.203	-1.85296	0.0108379
Ttc26	134.177	0.788711	0.0108379
Tubgcp5	265.503	0.774738	0.0108379
Zfp282	172.381	0.746043	0.0108379
Actb	149045	-0.945224	0.0108794
Mkx	15.4725	1.56622	0.0110687
Bmp8a	118.66	-2.5164	0.0110809
Prelp	185.895	1.82814	0.0110809
Crlf1	172.197	-2.35187	0.0112215
Sema4c	314.379	0.928449	0.0112215
Stk36	69.5164	0.822611	0.0113559
Dhrs3	1512.29	1.11772	0.0115052
Ptcd1	205.182	0.802857	0.0115392
2700029L08Rik	5.87586	-1.73979	0.0116796
Cyp27a1	146.5	1.75728	0.0116796
Adamts2	346.132	1.50341	0.0119744
Tob1	3253.16	-0.628369	0.0119827
Gm5842	7.42308	-1.42901	0.0123393
Vps33b	354.077	0.446773	0.0123786
Abca8a	18.5445	2.388	0.0124342
Gm13882	9.30742	-1.59043	0.0126129
Hdac10	254.483	0.726046	0.0126254
Trmt112-ps2	86.5473	-0.629492	0.0126541
Gm5566	30.3572	-0.822372	0.0127762
Frzb	47.9618	1.93085	0.0133154
Tab2	1040.36	-0.553803	0.0135052
Clec14a	59.4181	1.1634	0.013576
Krt8-ps	301.025	-1.05833	0.013631
Prl2a1	4.60508	-4.67699	0.013631
Rps3	13479.4	-0.535954	0.013631
Ppm1n	22.3966	1.60378	0.0136968
C1rb	10.5989	2.10447	0.0137996
Ptk6	7.07449	2.35278	0.0137996
Zxdc	822.495	-0.856105	0.0137996
Gm15500	156.559	-0.693983	0.0138241
4933423P22Rik	46.7466	1.293	0.01401
Gm8337	16.4719	-1.06006	0.01401
Itsn1	452.971	0.627017	0.0140391
Slc28a2	14.8483	2.40328	0.0142511
Sorbs3	438.335	1.27295	0.0142511
Pex5	1698.26	-0.601007	0.0143141
Cyp4b1	173.989	2.24277	0.0143215
Rack1	10183.5	-0.55965	0.0143215
Llph-ps1	2.8355	-2.54416	0.014381
Gm10175	13.9294	-0.949315	0.0147585
C1qtnf2	24.8799	2.14586	0.014762
Gm16288	133.238	-0.96412	0.014762
Cldn15	253.379	1.94521	0.0148025
Usp34	1088.58	-0.607703	0.0148025
Gm5905	362.739	-0.547787	0.0148998
Rbak	106.679	0.991664	0.0148998
Bnc1	140.672	2.14681	0.0150143
Wt1	101.452	1.90787	0.0150143
Gm7251	5.43693	-1.57107	0.0150861
Nptx2	20.8423	-2.26967	0.0150861
Accsl	6.24845	5.04876	0.0152432
Eef1a1	37790.2	-0.619122	0.0152432
Hk3	78.6307	2.17283	0.0152432
Rps11	4121.87	-0.562096	0.0152432
Uba52-ps	20.1665	-0.910086	0.0154227
Eif3h	3645.73	-0.489807	0.0154331
Gm42486	2.58527	3.73569	0.0154331
Purb	3814.85	-1.11825	0.0154637
Lrrc63	7.33195	1.37757	0.0155464
Rpl15	3455.44	-0.611798	0.0156644
Gm11263	26.2907	-0.831555	0.015688
Gm16200	10.5983	-1.10721	0.0157347
Ttc21a	67.0055	1.15928	0.0157347
Kat14	764.627	0.537281	0.0161229
Rps4x	3946.96	-0.592446	0.0161229
Gypc	54.1665	1.47739	0.0162845
Rpl17-ps3	172.617	-0.793111	0.0162845
Ifit1	1471.39	2.48734	0.0162958
Psma3	3426.44	-0.379044	0.0162958
Slc25a25	4839.2	0.746303	0.0162958
Dstn	58590.7	-0.944048	0.0163163
Folr2	15.0099	3.31534	0.0163163
Gm13680	50.06	-0.938101	0.0163163
Rpl7	11380.3	-0.578577	0.0163163
Zkscan7	88.2724	0.772318	0.0163163
Gm6218	99.5442	-0.803738	0.0165698
Ehmt1	1409.17	0.494213	0.016695
Ulk3	291.321	0.625416	0.016695
Ap5z1	384.571	0.754399	0.0168186
Ddx6	2586.25	-0.874018	0.0168186
Fam120a	3256.19	-0.84949	0.0168186
Fgd2	140.428	1.72846	0.0168186
Gm37108	74.3739	-0.894242	0.0168186
Gm5879	75.3199	-0.620913	0.0168186
Gm7232	170.76	-0.717577	0.0168186
Iqce	191.576	0.870231	0.0168186
Gm15198	27.4576	-1.04552	0.0168446
Nnmt	18.65	1.96137	0.0169172
Ppp1r37	1269.97	0.441964	0.0169172
4933432I03Rik	17.5499	3.06411	0.0169574
Gm12314	7.13181	2.22066	0.0169574
Gm5764	27.1301	-1.11415	0.0169574
Gm7476	5.64027	-1.39734	0.0169574
Gucy1a1	155.112	2.20049	0.0169574
Rps15a-ps5	57.177	-0.727808	0.0169574
Xylt2	231.024	0.675334	0.0169574
Adamtsl4	167.34	1.11867	0.0173468
Atf4	9202.62	-0.524739	0.0173468
Ccl8	487.81	4.0188	0.0173468
Gm10076	861.254	-0.664976	0.0173468
Gm4691	116.649	-0.98552	0.0173468
Kirrel	36.7007	1.47395	0.0173468
Mad2l1bp	1238.75	-1.41474	0.0173468
Mbd1	1071.86	0.533543	0.0173468
Pheta2	17.7966	1.1871	0.0173468
Rassf2	116.397	1.65158	0.0173468
Rgma	87.3409	1.15003	0.0173468
Rps16-ps2	452.447	-0.650948	0.0173468
Zfp93	29.2941	0.95821	0.0175563
Rpl7a	3265.89	-0.445566	0.0175795
Wdr91	277.818	0.581123	0.0176798
Epha1	689.806	0.635242	0.0177302
Gm5176	8.38816	-1.49601	0.0177302
H1f4	357.181	-1.27068	0.0177302
Galnt15	115.307	1.88822	0.0177921
Ciita	45.5491	1.48187	0.0181458
Nynrin	69.6764	1.29461	0.0181458
Prrg3	21.1938	1.44355	0.0181458
Vcpip1	1708.81	-0.981984	0.0181458
Dvl2	441.564	0.60716	0.0181708
Gjc1	33.1361	1.35252	0.0181708
Gm6070	60.4748	-0.957327	0.0181708
Gm6382	39.195	-0.966323	0.0181708
Podn	62.3297	2.28037	0.0181708
Rps25	3835.47	-0.582739	0.0181708
Siglec1	72.9195	3.08132	0.0181708
Slitrk4	12.504	2.40596	0.0181708
Xpnpep2	210.051	2.04224	0.0181708
Cidea	59.2336	-1.60531	0.0183546
Ighv15-2	8.33826	-6.38569	0.0187717
Gm4479	11.6225	-1.21878	0.0188132
Nxph3	10.2877	2.25483	0.0188132
Gm5981	16.4751	-1.21493	0.0189607
Rarres2	123.763	1.86778	0.0189607
Gm6450	28.0094	-0.655587	0.0190661
6330403L08Rik	64.0662	-1.25407	0.019375
C1s1	231.278	1.7827	0.019375
Cercam	33.5103	1.42186	0.019375
Chst2	47.7535	1.25954	0.019375
Gm16425	34.0413	-0.953022	0.019375
Gm21123	3.60941	-1.88433	0.019375
Gramd4	1454.86	0.858265	0.019375
Gzmd	58.2006	-4.70098	0.019375
Gzmf	15.9319	-4.06774	0.019375
Hmgcr	3273.65	-1.45782	0.019375
Igkv12-38	21.1371	-6.44664	0.019375
Nacc2	290.147	0.346675	0.019375
Tubb4b-ps1	25.0164	-0.898199	0.0194681
Adra2c	53.6151	2.3724	0.0194875
Ttc30b	59.83	1.03547	0.0197452
Gm9755	16.456	-1.39026	0.0197654
Gm16418	15.1621	-0.941364	0.0197786
1810062G17Rik	90.106	-0.901693	0.0199546
Aff4	6051.98	-0.769654	0.0199546
Angpt1	9.02015	1.28094	0.0199546
Ccdc8	14.6613	1.54367	0.0199546
Ccl24	33.7544	2.9029	0.0199546
Gm10734	10.3858	-1.59715	0.0199546
Gm8251	59.6663	-1.81198	0.0199546
Il15	50.1624	1.16752	0.0199546
Klk1	4757.12	-4.29205	0.0199546
Nptn	2810.14	-0.352379	0.0199546
Pgls	2037.16	-0.380772	0.0199546
Abca6	29.1998	1.96523	0.0202198
Nkrf	51.9602	-0.87022	0.0202198
Gm12732	168.61	-0.834811	0.0202395
Cfap52	26.9021	-1.68289	0.0202515
Gm10080	52.0909	-0.706123	0.0202515
Rps13-ps4	77.9733	-0.691347	0.0202515
Rps6-ps4	173.76	-0.547974	0.0202515
Gm43984	122.244	1.01518	0.0205337
Ndufab1-ps	23.5905	-0.753955	0.0205406
Ninl	294.762	0.734661	0.0206019
Atp5pb-ps	6.66264	-1.43311	0.0206594
Glrb	74.1326	1.76356	0.0206594
Gm5637	15.0258	-1.272	0.0206594
Pi16	70.2765	1.61622	0.0206594
Picalm	3415.48	-0.790899	0.0206594
Pla1a	57.3883	1.91688	0.0206594
Adcyap1r1	17.7686	2.05903	0.0208517
Gm5395	8.15617	1.32629	0.0208517
Plekhn1	577.436	0.62919	0.0208662
Ccl7	1282.33	2.16139	0.0210561
Dhx57	371.847	0.47649	0.0211064
Gm10382	348.445	0.844149	0.0211064
Gm42547	50.4857	-1.39208	0.0211676
Trim14	246.326	0.965083	0.0211676
2010001K21Rik	15.1785	1.76036	0.0213688
Gm10029	9.63062	-1.25027	0.0214422
Rps25-ps1	49.1159	-0.897833	0.0214422
Gm12254	23.6444	-0.791618	0.0215032
Megf6	81.0141	1.41025	0.0215032
Notch4	41.8056	-1.68394	0.0215229
Hspa12a	50.2349	1.50746	0.0218356
Gdi2	7742.4	-0.407339	0.0219922
Vangl1	571.282	0.728676	0.0220642
Efnb3	23.199	1.37234	0.0221317
Gm4660	23.5518	-0.679478	0.0222117
Lrrn4cl	90.1075	1.81806	0.0222573
Gm11517	69.3791	-0.682164	0.02233
Egr1	26828.1	0.85352	0.0224906
Gm11560	58.371	-1.26124	0.0224906
Gm6210	180.519	-0.517083	0.0224906
Gpatch1	190.189	0.788069	0.0224906
Igkv8-28	21.7636	-6.68627	0.0224906
Gm2189	13.7876	-0.917383	0.0224951
Mrvi1	71.5526	1.24396	0.0224951
Dcn	7598.8	1.67059	0.0226805
Gm45447	17.4483	1.23884	0.0226805
Gm5471	16.899	-1.28167	0.0226805
Scara5	176.323	1.67838	0.0226846
mt-Tt	7.40855	-1.22674	0.0227097
Gm7392	33.9256	-0.852503	0.022764
Rpl31-ps14	85.8304	-0.746332	0.022764
Rpl6l	136.412	-0.641951	0.022764
Scarf1	20.0394	1.37868	0.022764
Siglece	40.1974	1.60571	0.022764
Zcchc24	198.28	1.3904	0.022764
Gm6788	13.6233	-1.04998	0.0229551
Cdkn1b	235.833	-0.761325	0.0232724
Acta1	96.9242	-1.17667	0.0235134
Sync	21.8637	1.44103	0.0236894
Gm20389	6.23153	2.67876	0.023723
Gm47751	10.5279	-2.28473	0.023723
Zfp768	122.492	0.478763	0.023723
Rcsd1	253.617	1.19653	0.0238401
Rpl7a-ps8	7.40466	-1.53126	0.0238401
Efemp1	864.455	1.57686	0.0242213
Tpt1	6765.52	-0.505984	0.0242213
Vps39	632.439	0.522962	0.0242213
B3gnt9	56.9148	1.49935	0.024301
Rpsa	3968.49	-0.624512	0.024404
Dhx9	1260.63	-0.950555	0.0244616
Lig4	72.0278	-0.968863	0.0244679
Ifit1bl2	21.5525	2.57443	0.0244716
Gm9776	28.6641	1.0948	0.0246165
Cc2d1b	624.305	0.427841	0.025045
Efna2	80.2997	0.817185	0.025045
Gm12286	7.0689	-1.59437	0.0252032
Gm16061	37.5272	-0.77297	0.0252032
Gm5921	12.0923	-1.00578	0.0252032
N4bp2l1	586.581	-0.902265	0.0252032
Gm3839	8.91241	-1.07346	0.0252408
Impdh2-ps	63.3501	-0.654798	0.0252408
1700023H06Rik	33.0139	-0.897423	0.0253183
Gbp5	125.22	1.33864	0.0253183
Pcnx2	52.4176	1.52726	0.0253183
Rbm12b2	102.211	-0.677077	0.0253183
Tgif2	43.8311	0.683332	0.0253183
Tmem221	39.1167	1.26832	0.0253183
Negr1	14.0867	1.69446	0.0253393
Btbd6	285.436	0.518798	0.0256698
Mrc1	665.837	2.51331	0.0256705
Rpl36a-ps2	53.7023	-0.802569	0.0256716
Gm266	91.292	2.05141	0.0260264
Lamc3	33.2219	2.43769	0.0260264
Nkd2	273.425	1.40747	0.0260264
Thbs2	193.464	1.68168	0.0260264
Igfbp6	1368.02	1.78992	0.026094
Mdh2	10717.4	-0.50673	0.0264012
Atp5g3	9231.29	-0.472166	0.0264688
Cxcl11	4.62146	2.43626	0.0264688
Gm8292	39.5273	-1.07057	0.0264688
Krt86	15.4768	-1.63531	0.0264688
Urgcp	510.198	-0.647319	0.0264688
Zfp365	5.90035	1.47467	0.0264688
Ccl2	894.078	1.89839	0.0265767
Rpl10-ps3	151.598	-0.671934	0.0265767
Gm9752	22.6478	1.13277	0.0267043
Gm15727	13.1592	-1.03757	0.0270285
Rnf122	1665.84	0.724302	0.0270947
Arhgef25	61.3154	1.52077	0.0273059
Csnk2a3	120.066	-0.835503	0.0276085
9130015G15Rik	40.5738	-1.66423	0.0278396
Ryk	954.513	-0.614143	0.0282022
Gm9794	244.291	-0.746279	0.0282636
Mapk4	58.1595	1.13918	0.0282932
Rps10-ps2	148.409	-0.617398	0.0282932
Usp7	1548.35	-0.664201	0.0282932
Gls	3760.13	-0.830644	0.0286025
Gm7363	54.475	-0.763434	0.0286025
1810044D09Rik	51.9979	-0.747237	0.0286218
Cdh3	85.5431	1.38741	0.0286218
Gm12918	183.057	-0.659319	0.0286218
Gm5560	11.1372	-1.06037	0.0286218
Plekhs1	13128.5	0.9456	0.0286218
Ripor1	422.789	0.578816	0.0286218
Gm2830	57.676	-1.04814	0.0287474
Chodl	15.6064	2.7464	0.0287523
Crb2	40.5013	1.8755	0.0287523
Mospd2	936.552	-0.712175	0.0287523
Mrps6	1613.47	-0.62906	0.0287523
Tmem14c	2158.85	-2.11253	0.0287523
Tmem255a	55.4536	1.79181	0.0289624
Fbf1	493.43	0.454027	0.0290815
Eif3f	3248.8	-0.433453	0.0291569
Gm10359	11.8533	-0.988876	0.0291569
Ntrk1	7.56876	1.84066	0.0291569
Cdh17	39.3812	-1.49002	0.0292654
Rpl13-ps6	24.6733	-0.824662	0.0293965
Hes1	1441.42	-0.912944	0.0295213
Camta2	693.365	0.439546	0.0298446
Dab2	1111.96	1.5583	0.0298446
Galnt16	16.8711	1.77855	0.0298446
Gm5050	11.1044	-1.00373	0.0298446
Gm9396	14.3987	-0.91173	0.0298446
Fem1c	1181.64	-0.526373	0.0298621
Gm8371	104.725	-0.728131	0.0298621
Oxct2a	6.08549	-2.80695	0.0298621
Gm16505	5.30954	1.81552	0.029953
Rrnad1	271.572	0.564666	0.029953
Ddit4	1037.18	-1.62992	0.0300227
Fzd5	307.538	-0.851237	0.0300227
Cygb	57.3716	1.46202	0.0300852
AW551984	76.9653	2.02813	0.0302681
Bmp6	121.237	1.31257	0.0302681
Heatr5b	439.635	0.408169	0.0302681
Ttf1	278.276	0.544843	0.0302681
Txn1	4130.29	-0.508613	0.0302681
Gm12537	9.16095	-1.26194	0.0303772
Prg4	25.6757	2.29627	0.0304193
Atp5l-ps2	12.8082	-1.20967	0.0306542
Pla2g10os	20.9992	2.54552	0.0307599
Gm24949	7.38557	1.75537	0.0308999
Sufu	377.936	0.461107	0.0308999
Trim30c	15.8898	2.54992	0.0308999
Eef1d	3231.86	-0.325432	0.0309206
Cul3	3100.98	-0.739924	0.031099
Rpl30-ps1	130.477	-0.766445	0.031099
Rspo3	24.128	2.01908	0.031099
Tnfaip2	1187.85	1.84695	0.0311921
Cep68	309.135	0.619382	0.0315442
Cpz	62.6505	1.94735	0.0315442
Tmem212	102.578	-1.44869	0.0315442
Rnf223	635.304	-1.04158	0.0318365
Zbtb17	557.127	0.402254	0.0322153
Art3	24.9615	1.44566	0.0325088
Alg14	816.789	-0.523382	0.0325563
Nckipsd	79.7066	0.734716	0.0325563
Sirpa	1145.3	0.876111	0.0325563
Tpt1-ps5	12.9127	-1.15341	0.0325563
Zfp647	11.1055	1.30972	0.0325563
Rps27a-ps2	35.9316	-0.67905	0.0325636
Hspa8	17056.3	-0.42127	0.0325692
Mxra8	284.53	1.20099	0.0325692
Adamtsl1	93.6091	1.62759	0.0327077
Ermap	4.15165	2.2419	0.0327077
Glipr1	927.229	-1.05303	0.0327077
Gm11572	23.6078	-0.958389	0.0327077
Cyp1b1	19.2603	-1.63111	0.0329674
Gm14681	62.5174	-1.01851	0.0329676
Gm9727	47.3132	-0.918851	0.0331121
Ighv1-70	16.401	-6.56891	0.0331383
Rassf8	89.999	-1.03096	0.0331383
Rpl35a-ps6	22.0915	-0.786338	0.0331383
Tpbgl	24.0854	1.66047	0.0331453
Eif3a	6595.48	-0.337598	0.033289
Parvb	13.7229	1.53944	0.0332982
Selenot	741.668	-0.576487	0.0334571
Gm12091	12.1125	-1.02362	0.0335191
Kdm4a	679.409	0.574657	0.0335191
Zbtb6	102.711	-0.779281	0.0335191
Gm12943	36.1191	-0.983993	0.0335921
Slc25a5	13730.6	-0.452418	0.0335921
Yy1	930.368	-0.427296	0.0336233
D130017N08Rik	22.3994	0.950752	0.0338031
Ago2	1936.24	-0.621262	0.0338089
C1qtnf12	1249.56	-1.59408	0.0338089
Gm28438	319.104	-1.1104	0.0338089
Loxl1	144.517	1.49355	0.0338089
Rheb	11261.4	-0.680991	0.0338089
Sfrp4	306.933	2.27999	0.0338089
Slc31a2	1165.8	0.914402	0.0338089
Zfp641	20.802	0.928003	0.0338089
Gm8430	135.496	-0.697814	0.0338199
Gm9095	3.38188	-1.61928	0.0338199
Fadd	90.803	0.694273	0.0339618
Gm49085	69.2172	0.96633	0.034039
Ptpro	188.601	1.49153	0.0341067
Gm43430	149.433	1.24707	0.0341603
Lox	217.558	1.41523	0.0341603
Atf6	2424.59	-0.671774	0.0344901
Cldn13	5.76843	1.91694	0.0344901
Gm5791	20.7503	-0.893779	0.0344901
Rpl18-ps1	121.539	-0.684849	0.0344901
Gm11714	41.6705	-1.14493	0.0345818
Hprt	3221.18	-0.499926	0.0345994
1700001D01Rik	5.23622	-1.98754	0.0346051
Gm42820	9.65451	1.34622	0.0346051
Gm11353	28.4624	-0.827346	0.0349952
Osbpl5	528.944	0.511354	0.0354738
Fscn2	47.6711	-1.52787	0.0354756
Hoxd8	22.6158	1.25234	0.0354756
Daglb	329.228	0.812863	0.0354847
Blcap	1035	-0.862545	0.0355767
Eif1-ps1	19.857	-0.9184	0.0355767
Mpo	32.8225	-1.36028	0.0355767
Thap11	207.901	0.39463	0.0355767
Pcdhgc5	9.94775	1.28086	0.0355878
Rpl9-ps7	22.9999	-0.792762	0.0355878
2310057M21Rik	321.491	-0.805835	0.0356803
2610012C04Rik	6.60152	1.88956	0.0356803
Hpgd	342.238	1.83621	0.0356803
Lipt2	45.6256	0.59332	0.0356803
Polr1d	1741.6	-0.507514	0.0356803
Nppc	35.2546	-1.10171	0.0356896
Kif3c	69.4871	0.921977	0.0357579
Gm10275	179.941	-0.698196	0.0358257
Gm8213	17.9886	-0.928508	0.0358257
Soga1	58.1963	1.04288	0.0358257
Ccdc9b	63.195	-1.83169	0.0359161
Cnrip1	23.866	1.36841	0.0359161
Gm16106	9.12198	-1.35588	0.0359161
Gm6170	34.4841	-0.912639	0.0359161
Hsd17b12	2581.92	-0.624689	0.0359161
Lum	1312.47	1.37601	0.0359161
Rab4b	27.1325	0.977758	0.0359161
Zfp729a	82.42	-0.736275	0.0359161
Zfp839	212.569	0.857334	0.0359161
Gm5452	13.9493	-0.942441	0.0360628
Gm45293	24.8008	1.00245	0.0367464
Gm8623	52.4352	-0.714932	0.0367464
Gm10123	171.235	-0.782412	0.036906
Ifit3b	164.934	2.5464	0.036906
Mfsd4b3-ps	6.12988	1.81317	0.036906
Nars	9532.37	-0.642345	0.0369426
Rab3il1	151.686	2.11544	0.0369426
Xpc	679.826	0.640644	0.0370043
Midn	1457.08	-0.974228	0.037177
Timp2	2638.62	1.316	0.0372916
Wnk1	1687.21	-0.452666	0.0374318
Tmem198b	118.838	0.636345	0.0374418
Zfp12	153.408	0.726669	0.0374418
Gm14279	30.682	-0.743041	0.0376143
Gm36529	14.5165	2.13414	0.0379755
Poc5	221.27	0.755623	0.0379829
Mapre1	5762.43	-0.355677	0.0383031
Gm42777	33.0053	1.04015	0.0384706
Gm14176	39.4805	-0.661298	0.0387658
Spry2	474.661	-0.885227	0.0390434
Gm26983	8.90272	-1.05433	0.0391239
Igsf6	156.806	1.67615	0.0391239
Mavs	722.191	0.675492	0.0391239
Slc16a8	6.07243	-1.09624	0.0391239
Sypl	7199.32	-0.704352	0.0391239
Sytl5	91.6875	-1.3096	0.0391239
Tbc1d17	1064.87	0.573609	0.0391239
Rcn3	239.861	1.33658	0.0392825
Plxna4	136.443	1.68092	0.0392893
Tbc1d9b	1621.29	0.509643	0.0392893
Nog	15.3184	2.26263	0.0396895
Lrrc3b	27.862	1.84791	0.040148
Gli3	29.4747	1.1868	0.0402324
Mpv17l2	409.12	-0.43754	0.040324
Rpl27-ps3	68.7869	-0.64258	0.040324
Setx	2084.14	-0.718715	0.040527
Mast3	110.693	0.648335	0.0408795
Taok1	1248.92	-0.460431	0.0412046
Olfml1	40.4434	2.25548	0.0414597
Gm2581	58.0161	-0.809564	0.0416107
Rps2	6694.97	-0.493062	0.0416107
Apod	59.2761	2.6677	0.0417105
Chst4	44.1916	2.12243	0.0417705
Gm4518	3.21577	-2.00565	0.0417705
Ptprv	37.898	1.47979	0.0417705
Adamtsl3	7.70757	2.64864	0.0419243
Kap	1074.71	-3.52105	0.0419243
Slc22a21	116.765	0.69397	0.0419243
Gm1818	8.56662	-1.19036	0.0422153
Hs1bp3	115.794	0.841998	0.0423602
2410006H16Rik	545.173	-0.691499	0.0423959
Gt(ROSA)26Sor	316.943	-0.626101	0.0423959
Sod3	121.835	1.26781	0.0423959
Batf	102.403	1.19585	0.0424704
Ccdc114	166.011	0.734848	0.0428048
Fut10	44.0817	1.15919	0.0428048
Gm36964	15.9641	-1.28465	0.0428048
Ube2d3	15921.6	-0.444681	0.0428048
Fxyd1	89.7347	1.32928	0.0428066
Rpsa-ps11	145.557	-0.588781	0.0428161
Larp1	3558.53	-0.594782	0.0428825
Chchd4	880.047	-0.487293	0.0428896
Dbi	3866.47	-0.594	0.0428896
Hoxc4	5.51328	2.16087	0.0428896
Sfrp2	86.8937	1.41255	0.0428896
Zfpm2	48.712	1.78924	0.0428896
Ipo7	2153.47	-0.592663	0.0428957
Kifc2	245.888	0.991989	0.0430561
Chrdl1	33.0544	1.77764	0.0430774
Cyp1a1	42.8706	-3.86759	0.0430774
Gm33115	6.61528	-1.85878	0.0430774
Rpl6	3414.98	-0.393599	0.0430774
Scnm1	329.994	0.478462	0.0430774
Mlh3	287.501	0.528259	0.0436241
Erich1	148.817	0.77711	0.0437275
Ltbp4	1901.73	1.05148	0.0437275
Map3k8	482.541	0.717965	0.0437275
Nipal1	956.736	-1.72897	0.0437275
Orai3	271.108	0.736521	0.0437275
Gm39473	11.9462	-2.7299	0.0440339
Ighm	626.962	2.20793	0.0443456
Gm13226	22.8417	-0.792167	0.0446124
Gm5239	10.7062	-0.880732	0.0447045
Obsl1	66.3863	1.48582	0.0449004
Gm4859	24.3382	-0.743532	0.045161
Gm4705	30.9286	-0.573375	0.0457046
Cdv3	2337.72	-0.506887	0.0457896
Gm12657	7.51644	-1.20173	0.0457896
Ifit2	208.431	1.99187	0.0457896
Ndufa4l2	7.81064	2.2487	0.0457896
Gbp2b	28.1644	1.41095	0.0458193
Lama4	221.973	1.34348	0.0458193
Gm44279	7.99292	-1.22566	0.045833
Gm6341	348.324	-0.617679	0.045833
Gm4654	3.65155	-1.57879	0.0458742
Matn2	371.163	1.47276	0.0458742
Gm9616	43.7768	-0.552137	0.0459984
Gm9843	297.828	-0.495519	0.0460223
Gna13	2466.48	-0.673772	0.0461337
Ifit3	236.576	2.73667	0.0461337
Rplp0	16145.5	-0.477529	0.0461337
Insig1	2008.47	-1.48766	0.0462265
Pskh1	411.326	0.668202	0.0462265
Kpna7	16.9407	-1.943	0.0464749
Rpl10	6242.07	-0.566415	0.0464749
Gm5388	53.3186	-0.831847	0.0467644
Hmg20a	805.847	0.339312	0.0467644
Tusc3	1940.91	-0.587297	0.0469681
Cisd2	1876.71	-0.354402	0.0470229
Gm8825	4.14237	-1.50956	0.0470229
Pdpn	32.2006	1.25806	0.0470229
1110038B12Rik	252.828	-0.580678	0.0470748
Krt7	34941.5	-1.24945	0.0472756
Nudt9	1041.2	-0.284595	0.0475373
Gm15361	307.975	-0.583175	0.0477366
Gm19935	6.8243	-1.90509	0.0477366
Map3k12	329.965	0.710127	0.0477366
Ptgis	96.5592	1.74888	0.0477366
Sh3bp5	175.306	0.880372	0.0477366
Marveld1	385.608	0.6141	0.0477876
Rpl30-ps9	6.299	-1.00727	0.0478303
Ifi208	4.11523	1.57764	0.048008
Cacnb1	83.5154	0.635208	0.048087
Cfl1	25877.4	-0.337179	0.048087
Cplx2	33.4124	1.05239	0.048087
mt-Nd1	22252.7	-0.657747	0.048087
Trim15	7689.11	-1.65884	0.048087
Gm12727	5.42159	-1.24286	0.0482578
Gm6533	77.3149	-0.65854	0.0482578
Npm1	4978.64	-0.54233	0.0482578
Eno2	114.218	1.39442	0.0485398
Gm2735	64.0405	-0.895026	0.0485398
Nutf2-ps1	62.2607	-0.517814	0.0485398
Tslp	15.8071	1.66992	0.0485398
Tmem53	95.4534	0.872266	0.0485883
Gm6421	27.2778	-0.63876	0.0486766
Dnajb13	107.122	0.563197	0.0487735
Psmb6	6743.77	-0.276726	0.0488439
Rpl4	22233.2	-0.443201	0.0490267
1700102P08Rik	41.7301	-0.914366	0.0491167
Kctd2	325.664	0.426949	0.0491167
Rgl1	347.512	1.34073	0.0491428
4930546K05Rik	33.8697	-0.931193	0.0494313
Gm13502	19.2366	-1.95832	0.0495335
Gm7504	35.5332	-0.737625	0.0495335
Arhgap39	399.359	-0.576822	0.0495677
Rbpjl	97.8145	1.02892	0.0495677
Pla2g5	232.422	1.5499	0.0499125

[truncated: 8 more sheets: Epithelia_Metestrus_vs_Others, Epithelia_Diestrus_vs_Others, Stroma_Estrus_vs_Others, Stroma_Metestrus_vs_Others, Stroma_Diestrus_vs_Others, Macrophage_Estrus_vs_Others, Macrophage_Metestrus_vs_Others, Macrophage_Diestrus_vs_Others]
